# Supplementary material for: Habitat use of Bechstein´s bats (Myotis bechsteinii) within wind parks in forests
Source: PLoS One. 2026 Mar 25;21(3):e0344730. doi: 10.1371/journal.pone.0344730 (PMC13016307; doi:10.1371/journal.pone.0344730)
Supplement: S4 File — (ZIP) [file pone.0344730.s004.zip]

Archive with 3 entries (3 files):
- Radio Fixes.csv
- ppdat_for_public.rda
- Habitat mapping.csv
