# Supplementary material for: Habitat use of Bechstein´s bats (Myotis bechsteinii) within wind parks in forests
Source: PLoS One. 2026 Mar 25;21(3):e0344730. doi: 10.1371/journal.pone.0344730 (PMC13016307; doi:10.1371/journal.pone.0344730)
Supplement: S4 File — (ZIP) [file pone.0344730.s004.zip › Radio Fixes.csv]

animal_ID	datetime	temperature	rotor_rot	wind_speed	Area ID	leaf_cover	herb_cover	bush_cover	tree_cover	tree_number	prop_broadlaeved tree	prop_oak	prop_beech	median_dbh	sd_dbh	max_dbh	dist_wea	dist_roost	X	Y
SH1	01.07.2019 22:53	19	9,21	4,1	171	Okt 20	60-80	Okt 20	40-60	19	100	26,31578947	73,68421053	50	30,61026469	110	93,39074514	347,8128819	344715,0833	5514178,972
SH1	01.07.2019 22:59	19	9,6	4,5	179	80-100	20-40	40-60	80-100	12	100	33,33333333	66,66666667	30	21,68559779	70	167,13867	285,9913262	344725,9359	5514117,375
SH1	01.07.2019 00:42	24	6,47	2,5	186	0-10	40-60	20-40	60-80	26	38,46153846	0	11,53846154	50	18,3889599	70	297,7652975	271,776816	344774,2876	5514115,556
SH1	01.07.2019 00:46	23	7,31	3,1	179	80-100	20-40	40-60	80-100	12	100	33,33333333	66,66666667	30	21,68559779	70	176,971186	271,776816	344774,2876	5514115,556
SH1	01.07.2019 03:13	22	6,8	2,8	179	80-100	20-40	40-60	80-100	12	100	33,33333333	66,66666667	30	21,68559779	70	175,3531424	245,6728344	344774,4931	5514089,036
SH1	01.07.2019 22:56	19	9,6	4,5	170	0-10	60-80	80-100	40-60	12	100	0	100	15	36,97869985	110	153,414933	271,7905606	344777,5479	5514116,131
SH1	01.07.2019 23:08	19	10,77	5	177	80-100	Okt 20	20-40	60-80	21	100	42,85714286	47,61904762	30	14,10842369	50	350,9718267	227,9512749	344777,5511	5514071,576
SH1	01.07.2019 03:22	21	7,29	2,9	180	60-80	Okt 20	0-10	60-80	18	88,88888889	16,66666667	16,66666667	50	22,11083194	90	132,8560674	271,8419249	344780,6884	5514116,685
SH1	01.07.2019 23:44	19	11,29	4,8	170	0-10	60-80	80-100	40-60	12	100	0	100	15	36,97869985	110	144,3270901	458,2576163	344788,446	5514305,028
SH1	01.07.2019 03:30	21	7,01	2,9	181	20-40	40-60	20-40	60-80	10	100	40	20	50	26,58842689	90	37,97463479	272,3501166	344792,208	5514118,716
SH1	02.07.2019 00:42	18	9,58	4,2	95	60-80	20-40	40-60	80-100	35	100	42,85714286	57,14285714	15	13,39133045	70	94,96702975	269,2501782	344801,2348	5514116,448
SH1	01.07.2019 23:05	19	9,6	4,5	179	80-100	20-40	40-60	80-100	12	100	33,33333333	66,66666667	30	21,68559779	70	162,0615294	241,618087	344801,9868	5514088,788
SH1	01.07.2019 22:50	19	9,21	4,1	161	40-60	20-40	40-60	60-80	29	100	20,68965517	75,86206897	30	24,4433093	110	174,52027	310,5602704	344803,3538	5514158
SH1	02.07.2019 01:25	17	11,09	4,7	94	20-40	40-60	40-60	80-100	35	100	40	60	15	14,05720605	50	91,23620413	274,9298431	344815,6975	5514122,858
SH1	01.07.2019 23:27	19	10,6	4,8	162	40-60	40-60	Okt 20	60-80	18	100	50	16,66666667	50	22,15512747	70	95,55659753	404,6114381	344815,9583	5514252,566
SH1	01.07.2019 22:38	20	9,82	4,6	171	Okt 20	60-80	Okt 20	40-60	19	100	26,31578947	73,68421053	50	30,61026469	110	91,6800793	268,4130426	344819,2841	5514116,399
SH1	01.07.2019 03:16	21	7,29	2,9	180	60-80	Okt 20	0-10	60-80	18	88,88888889	16,66666667	16,66666667	50	22,11083194	90	106,9761892	239,0218878	344819,9654	5514087,013
SH1	01.07.2019 22:41	20	9,82	4,6	179	80-100	20-40	40-60	80-100	12	100	33,33333333	66,66666667	30	21,68559779	70	234,9325504	210,9066784	344828,4472	5514058,808
SH1	01.07.2019 01:03	23	7,18	3	171	Okt 20	60-80	Okt 20	40-60	19	100	26,31578947	73,68421053	50	30,61026469	110	87,2143454	238,6884109	344837,285	5514086,198
SH1	01.07.2019 01:00	23	7,18	3	179	80-100	20-40	40-60	80-100	12	100	33,33333333	66,66666667	30	21,68559779	70	202,1572511	241,7461564	344843,6594	5514088,774
SH1	01.07.2019 00:49	23	7,31	3,1	186	0-10	40-60	20-40	60-80	26	38,46153846	0	11,53846154	50	18,3889599	70	257,5254558	248,9152702	344844,397	5514095,906
SH1	01.07.2019 02:58	22	6,6	2,4	186	0-10	40-60	20-40	60-80	26	38,46153846	0	11,53846154	50	18,3889599	70	274,6962285	248,9152702	344844,397	5514095,906
SH1	01.07.2019 23:20	19	10,65	5	179	80-100	20-40	40-60	80-100	12	100	33,33333333	66,66666667	30	21,68559779	70	191,7668144	212,9604285	344844,8021	5514059,736
SH1	01.07.2019 22:44	20	9,82	4,6	161	40-60	20-40	40-60	60-80	29	100	20,68965517	75,86206897	30	24,4433093	110	162,1932	251,3707394	344849,7087	5514097,839
SH1	01.07.2019 23:17	19	10,65	5	180	60-80	Okt 20	0-10	60-80	18	88,88888889	16,66666667	16,66666667	50	22,11083194	90	154,0030123	209,8103504	344851,3594	5514055,746
SH1	01.07.2019 03:19	21	7,29	2,9	180	60-80	Okt 20	0-10	60-80	18	88,88888889	16,66666667	16,66666667	50	22,11083194	90	145,0003509	218,4977655	344852,7476	5514064,324
SH1	01.07.2019 02:52	22	6,08	2,5	180	60-80	Okt 20	0-10	60-80	18	88,88888889	16,66666667	16,66666667	50	22,11083194	90	154,3849575	227,8472627	344855,7625	5514073,332
SH1	01.07.2019 03:43	21	6,23	2,4	187	80-100	Okt 20	0-10	80-100	16	100	25	62,5	30	17,60385848	70	191,0756422	230,6627636	344869,1486	5514073,793
SH1	01.07.2019 22:35	20	8,7	3,9	171	Okt 20	60-80	Okt 20	40-60	19	100	26,31578947	73,68421053	50	30,61026469	110	118,8566028	264,9600503	344870,9492	5514108,399
SH1	02.07.2019 04:14	14	8,93	3,7	95	60-80	20-40	40-60	80-100	35	100	42,85714286	57,14285714	15	13,39133045	70	125,5753817	207,854853	344882,5314	5514046,846
SH1	01.07.2019 03:09	22	6,8	2,8	180	60-80	Okt 20	0-10	60-80	18	88,88888889	16,66666667	16,66666667	50	22,11083194	90	124,9058271	236,4166335	344884	5514076,142
SH1	01.07.2019 22:32	20	8,7	3,9	169	0-10	80-100	40-60	Okt 20	20	100	5	15	30	19,14453337	70	289,3244625	348,0672658	344886,4968	5514190,039
SH1	01.07.2019 23:41	19	11,29	4,8	171	Okt 20	60-80	Okt 20	40-60	19	100	26,31578947	73,68421053	50	30,61026469	110	37,29127927	402,0560746	344928,2484	5514235,763
SH1	01.07.2019 04:21	19	0,98	3	236	40-60	20-40	0-10	80-100	22	95,45454545	36,36363636	59,09090909	30	20,86858489	70	88,66685248	677,1670558	344978,1441	5513361,933
SH1	01.07.2019 02:07	19	8,86	4	229	80-100	0-10	Okt 20	80-100	17	100	35,29411765	64,70588235	15	12,13435812	50	233,3228661	903,0208925	344996,9859	5513109,925
SH1	01.07.2019 04:15	19	3,08	1,1	241	0-10	80-100	40-60	80-100	29	100	41,37931034	58,62068966	15	12,32013451	50	51,78139325	861,6646207	345011,0867	5513164,489
SH1	01.07.2019 00:07	22	7,87	3,4	283	0-10	80-100	60-80	60-80	17	23,52941176	0	11,76470588	15	7,388882746	30	86,84759459	716,9041911	345028,4537	5513349,92
SH1	30.06.2019 23:57	22	7,24	2,7	242	60-80	0-10	20-40	80-100	52	92,30769231	5,769230769	71,15384615	15	13,95559647	70	127,7367865	717,9666265	345038,4154	5513356,509
SH1	01.07.2019 01:53	21	8,17	3,6	283	0-10	80-100	60-80	60-80	17	23,52941176	0	11,76470588	15	7,388882746	30	128,1210115	747,2388615	345043,1702	5513322,932
SH1	01.07.2019 04:18	19	0,98	3	241	0-10	80-100	40-60	80-100	29	100	41,37931034	58,62068966	15	12,32013451	50	44,52741877	727,0354312	345053,8193	5513357,47
SH1	01.07.2019 01:58	20	8,04	3,2	271	80-100	0-10	60-80	80-100	34	41,17647059	2,941176471	38,23529412	30	15,42043	70	1,642905197	744,8203741	345055,6789	5513335,935
SH1	01.07.2019 04:25	19	0,98	3	236	40-60	20-40	0-10	80-100	22	95,45454545	36,36363636	59,09090909	30	20,86858489	70	71,64664003	736,9866248	345057,3036	5513347,412
SH1	01.07.2019 00:10	22	7,87	3,4	282	0-10	40-60	60-80	Okt 20	26	19,23076923	0	3,846153846	15	7,557472105	30	162,8125987	724,4614786	345058,3228	5513364,677
SH1	01.07.2019 02:20	20	8,04	3,3	222	80-100	0-10	Okt 20	80-100	20	100	65	35	30	13,42376134	50	239,0095389	664,6639845	345067,1342	5513455,428
SH1	01.07.2019 01:23	21	7,23	2,8	283	0-10	80-100	60-80	60-80	17	23,52941176	0	11,76470588	15	7,388882746	30	75,46523415	752,8176142	345071,4252	5513338,59
SH1	01.07.2019 02:23	20	8,04	3,3	241	0-10	80-100	40-60	80-100	29	100	41,37931034	58,62068966	15	12,32013451	50	83,50087317	667,9989173	345072,7828	5513456,545
SH1	01.07.2019 02:04	20	8,95	4	235	60-80	0-10	Okt 20	80-100	60	98,33333333	35	63,33333333	15	10,80907758	70	134,6557827	653,7443013	345080,7184	5513486,641
SH1	01.07.2019 04:09	19	3,08	1,1	240	40-60	Okt 20	20-40	80-100	46	100	30,43478261	69,56521739	15	11,57886213	50	62,57674806	848,0403877	345082,3446	5513226,385
SH1	01.07.2019 02:10	20	9,36	4	236	40-60	20-40	0-10	80-100	22	95,45454545	36,36363636	59,09090909	30	20,86858489	70	100,2301957	657,397142	345086,1344	5513487,343
SH1	01.07.2019 02:13	20	9,36	4	235	60-80	0-10	Okt 20	80-100	60	98,33333333	35	63,33333333	15	10,80907758	70	131,1585326	657,397142	345086,1344	5513487,343
SH1	01.07.2019 01:50	21	8,17	3,6	236	40-60	20-40	0-10	80-100	22	95,45454545	36,36363636	59,09090909	30	20,86858489	70	112,8336255	684,697042	345090,3093	5513450,878
SH1	01.07.2019 01:35	21	8,33	3,6	282	0-10	40-60	60-80	Okt 20	26	19,23076923	0	3,846153846	15	7,557472105	30	90,45235721	747,4725754	345091,6263	5513363,494
SH1	01.07.2019 02:28	20	5,65	2,1	240	40-60	Okt 20	20-40	80-100	46	100	30,43478261	69,56521739	15	11,57886213	50	87,99177157	677,0507901	345098,5177	5513471,594
SH1	01.07.2019 01:44	21	7,92	3,4	228	60-80	Okt 20	0-10	80-100	41	100	68,29268293	31,70731707	30	11,73253762	50	182,5694902	550,6935233	345111,5585	5513749,526
SH1	01.07.2019 04:06	19	3,08	1,1	282	0-10	40-60	60-80	Okt 20	26	19,23076923	0	3,846153846	15	7,557472105	30	148,2454678	781,7439831	345114,2842	5513337,771
SH1	01.07.2019 01:47	21	8,17	3,6	237	60-80	Okt 20	Okt 20	80-100	21	100	42,85714286	57,14285714	30	12,13515162	50	133,9085489	564,3117485	345137,5077	5513794,472
SH1	01.07.2019 04:00	19	6,46	2,3	241	0-10	80-100	40-60	80-100	29	100	41,37931034	58,62068966	15	12,32013451	50	66,69195257	664,7564723	345166,7058	5513590,454
SH1	01.07.2019 04:03	19	6,46	2,3	240	40-60	Okt 20	20-40	80-100	46	100	30,43478261	69,56521739	15	11,57886213	50	87,49352431	689,0036875	345176,8731	5513559,606
SH1	01.07.2019 02:01	20	8,95	4	237	60-80	Okt 20	Okt 20	80-100	21	100	42,85714286	57,14285714	30	12,13515162	50	129,1850941	852,4656755	345213,9938	5513337,527
SH1	02.07.2019 01:07	17	10,57	4,8	181	20-40	40-60	20-40	60-80	10	100	40	20	50	26,58842689	90	98,58982668	72,98379311	420765,1251	5502678,062
SH1	02.07.2019 03:45	15	11,1	4,8	181	20-40	40-60	20-40	60-80	10	100	40	20	50	26,58842689	90	145,1714264	94,88137677	420775,586	5502529,827
SH1	02.07.2019 03:36	15	11,1	4,8	180	60-80	Okt 20	0-10	60-80	18	88,88888889	16,66666667	16,66666667	50	22,11083194	90	101,7997405	48,22718801	420789,0177	5502663,334
SH1	02.07.2019 04:11	14	8,93	3,7	171	Okt 20	60-80	Okt 20	40-60	19	100	26,31578947	73,68421053	50	30,61026469	110	58,88732627	94,45112144	420875,0976	5502552,525
SH1	02.07.2019 02:16	16	8,52	4	187	80-100	Okt 20	0-10	80-100	16	100	25	62,5	30	17,60385848	70	165,2817069	97,46011995	420905,2936	5502613,305
SH1	02.07.2019 02:30	16	10,26	4,3	170	0-10	60-80	80-100	40-60	12	100	0	100	15	36,97869985	110	151,0935134	112,5650988	420920,2076	5502610,036
SH1	02.07.2019 04:06	14	8,93	3,7	180	60-80	Okt 20	0-10	60-80	18	88,88888889	16,66666667	16,66666667	50	22,11083194	90	111,3044343	134,2788517	420922,5209	5502689,113
SH1	02.07.2019 04:28	14	8,9	4	179	80-100	20-40	40-60	80-100	12	100	33,33333333	66,66666667	30	21,68559779	70	162,0822068	134,2788517	420922,5209	5502689,113
SH1	02.07.2019 02:22	16	8,52	4	181	20-40	40-60	20-40	60-80	10	100	40	20	50	26,58842689	90	120,1943284	121,2623028	420923,6001	5502655,622
SH1	02.07.2019 03:07	15	11,18	5	181	20-40	40-60	20-40	60-80	10	100	40	20	50	26,58842689	90	130,6494553	130,2222763	420929,3994	5502666,117
SH1	02.07.2019 03:51	15	10,28	4,5	181	20-40	40-60	20-40	60-80	10	100	40	20	50	26,58842689	90	86,91772612	123,806048	420930,8271	5502634,539
SH1	02.07.2019 03:26	15	10,63	4,7	181	20-40	40-60	20-40	60-80	10	100	40	20	50	26,58842689	90	46,62107104	138,6117939	420933,0081	5502678,885
SH1	02.07.2019 00:17	18	9,52	4,4	181	20-40	40-60	20-40	60-80	10	100	40	20	50	26,58842689	90	119,9104085	129,1538792	420933,8419	5502648,061
SH1	02.07.2019 03:04	15	10,54	4,6	181	20-40	40-60	20-40	60-80	10	100	40	20	50	26,58842689	90	130,3264005	137,6205482	420934,7822	5502672,532
SH1	02.07.2019 01:37	16	12,39	6	180	60-80	Okt 20	0-10	60-80	18	88,88888889	16,66666667	16,66666667	50	22,11083194	90	164,7126531	137,5807571	420935,9724	5502669,513
SH1	02.07.2019 03:42	15	11,1	4,8	171	Okt 20	60-80	Okt 20	40-60	19	100	26,31578947	73,68421053	50	30,61026469	110	46,83679874	135,5734314	420938,6954	5502655,04
SH1	02.07.2019 00:33	18	7,97	3,4	180	60-80	Okt 20	0-10	60-80	18	88,88888889	16,66666667	16,66666667	50	22,11083194	90	139,345435	136,8459699	420939,0474	5502658,413
SH1	02.07.2019 02:34	16	10,26	4,3	162	40-60	40-60	Okt 20	60-80	18	100	50	16,66666667	50	22,15512747	70	159,1581964	133,4936432	420940,3128	5502636,717
SH1	02.07.2019 02:25	16	8,52	4	180	60-80	Okt 20	0-10	60-80	18	88,88888889	16,66666667	16,66666667	50	22,11083194	90	111,0948948	133,3076367	420940,7289	5502606,592
SH1	02.07.2019 02:09	16	10,31	4,3	180	60-80	Okt 20	0-10	60-80	18	88,88888889	16,66666667	16,66666667	50	22,11083194	90	134,1797171	141,9515384	420945,6194	5502653,801
SH1	02.07.2019 00:14	18	10,37	5	181	20-40	40-60	20-40	60-80	10	100	40	20	50	26,58842689	90	131,8139692	139,7563519	420945,8788	5502641,831
SH1	02.07.2019 03:20	15	9,77	4,5	181	20-40	40-60	20-40	60-80	10	100	40	20	50	26,58842689	90	62,04809766	147,8914546	420950,5824	5502658,27
SH1	02.07.2019 02:06	16	10,31	4,3	180	60-80	Okt 20	0-10	60-80	18	88,88888889	16,66666667	16,66666667	50	22,11083194	90	97,56714994	150,2611076	420950,7665	5502665,863
SH1	02.07.2019 04:17	14	9,1	4,2	181	20-40	40-60	20-40	60-80	10	100	40	20	50	26,58842689	90	99,32704689	146,067508	420952,7957	5502599,767
SH1	02.07.2019 02:13	16	10,31	4,3	181	20-40	40-60	20-40	60-80	10	100	40	20	50	26,58842689	90	53,2418157	157,4467959	420954,221	5502677,386
SH1	02.07.2019 01:28	17	11,59	5,3	181	20-40	40-60	20-40	60-80	10	100	40	20	50	26,58842689	90	37,38450259	172,3478726	420965,5278	5502688,92
SH1	02.07.2019 01:22	17	11,09	4,7	180	60-80	Okt 20	0-10	60-80	18	88,88888889	16,66666667	16,66666667	50	22,11083194	90	139,345435	166,3243422	420972,1054	5502646,078
SH1	02.07.2019 03:23	15	9,77	4,5	181	20-40	40-60	20-40	60-80	10	100	40	20	50	26,58842689	90	80,92671472	172,428151	420972,7435	5502669,902
SH1	02.07.2019 01:19	17	11,09	4,7	180	60-80	Okt 20	0-10	60-80	18	88,88888889	16,66666667	16,66666667	50	22,11083194	90	83,01439119	173,2500547	420975,0679	5502664,868
SH1	02.07.2019 00:02	18	10,81	5,1	180	60-80	Okt 20	0-10	60-80	18	88,88888889	16,66666667	16,66666667	50	22,11083194	90	171,6278673	168,7833203	420976,1208	5502604,06
SH1	02.07.2019 03:10	15	11,18	5	171	Okt 20	60-80	Okt 20	40-60	19	100	26,31578947	73,68421053	50	30,61026469	110	45,01766933	175,4674982	420978,8358	5502659,05
SH1	02.07.2019 02:37	15	10,6	4,4	171	Okt 20	60-80	Okt 20	40-60	19	100	26,31578947	73,68421053	50	30,61026469	110	92,92640729	174,3519297	420979,7978	5502648,734
SH1	02.07.2019 03:32	15	10,63	4,7	171	Okt 20	60-80	Okt 20	40-60	19	100	26,31578947	73,68421053	50	30,61026469	110	73,17382126	172,9668604	420980,1583	5502635,705
SH1	02.07.2019 00:45	18	9,58	4,2	171	Okt 20	60-80	Okt 20	40-60	19	100	26,31578947	73,68421053	50	30,61026469	110	57,89270615	173,345833	420981,3422	5502617,881
SH1	02.07.2019 03:29	15	10,63	4,7	181	20-40	40-60	20-40	60-80	10	100	40	20	50	26,58842689	90	128,4359384	188,798851	420992,1478	5502660,649
SH1	02.07.2019 01:04	18	10,4	5,1	181	20-40	40-60	20-40	60-80	10	100	40	20	50	26,58842689	90	129,4597253	189,8404439	420992,5025	5502663,701
SH1	02.07.2019 04:03	15	8,97	3,7	181	20-40	40-60	20-40	60-80	10	100	40	20	50	26,58842689	90	132,993196	188,2898572	420995,3998	5502600,713
SH1	02.07.2019 03:13	15	11,18	5	180	60-80	Okt 20	0-10	60-80	18	88,88888889	16,66666667	16,66666667	50	22,11083194	90	144,8155399	189,8346875	420997,8305	5502617,737
SH1	02.07.2019 04:00	15	8,97	3,7	181	20-40	40-60	20-40	60-80	10	100	40	20	50	26,58842689	90	52,30981105	191,5631249	420998,168	5502642,077
SH1	02.07.2019 04:20	14	9,1	4,2	181	20-40	40-60	20-40	60-80	10	100	40	20	50	26,58842689	90	95,18280276	222,7876093	421001,4183	5502729,561
SH1	02.07.2019 01:34	17	11,59	5,3	171	Okt 20	60-80	Okt 20	40-60	19	100	26,31578947	73,68421053	50	30,61026469	110	62,32626537	214,3888692	421003,492	5502707,008
SH1	02.07.2019 02:58	15	10,54	4,6	181	20-40	40-60	20-40	60-80	10	100	40	20	50	26,58842689	90	63,91390627	197,9496952	421005,7613	5502627,635
SH1	02.07.2019 02:00	16	10,79	4,9	180	60-80	Okt 20	0-10	60-80	18	88,88888889	16,66666667	16,66666667	50	22,11083194	90	109,5479567	227,8904315	421019,125	5502704,792
SH1	02.07.2019 01:10	17	10,57	4,8	171	Okt 20	60-80	Okt 20	40-60	19	100	26,31578947	73,68421053	50	30,61026469	110	44,15800516	221,8037289	421021,2689	5502679,937
SH1	02.07.2019 01:13	17	10,57	4,8	180	60-80	Okt 20	0-10	60-80	18	88,88888889	16,66666667	16,66666667	50	22,11083194	90	179,176365	227,7571934	421026,2502	5502684,117
SH1	02.07.2019 01:01	18	10,4	5,1	171	Okt 20	60-80	Okt 20	40-60	19	100	26,31578947	73,68421053	50	30,61026469	110	38,01800354	228,5632398	421030,7467	5502670,235
SH1	02.07.2019 01:31	17	11,59	5,3	181	20-40	40-60	20-40	60-80	10	100	40	20	50	26,58842689	90	96,71615094	267,8631359	421059,2667	5502711,821
SH1	01.07.2019 03:25	21	7,3	3,1	188	20-40	40-60	40-60	60-80	13	100	23,07692308	53,84615385	30	19,89556064	70	110,6463453	32,75089742	421081,4378	5502361,254
SH1	01.07.2019 02:45	22	4,34	1,4	34	60-80	Okt 20	Okt 20	80-100	40	70	0	70	15	6,343530926	30	272,9010014	177,2363913	421084,7846	5502509,743
SH1	02.07.2019 00:30	18	9,45	4	181	20-40	40-60	20-40	60-80	10	100	40	20	50	26,58842689	90	133,6195245	178,2496977	421113,6097	5502510,565
SH1	02.07.2019 03:01	15	13,51	6,4	181	20-40	40-60	20-40	60-80	10	100	40	20	50	26,58842689	90	142,7908179	228,6642243	421126,3477	5502559,9
SH1	01.07.2019 03:47	20	6,8	2,7	188	20-40	40-60	40-60	60-80	13	100	23,07692308	53,84615385	30	19,89556064	70	118,694407	35,66430753	421132,8523	5502340,567
SH1	02.07.2019 02:03	16	12,63	6	181	20-40	40-60	20-40	60-80	10	100	40	20	50	26,58842689	90	137,0538245	150,6129078	421135,2233	5502478,941
SH1	01.07.2019 00:39	23	6,19	2,5	34	60-80	Okt 20	Okt 20	80-100	40	70	0	70	15	6,343530926	30	262,7428932	182,2789502	421189,858	5502490,441
SH1	02.07.2019 03:54	14	12,48	5,9	95	60-80	20-40	40-60	80-100	35	100	42,85714286	57,14285714	15	13,39133045	70	143,3539748	167,9740966	421224,3619	5502443,671
SH1	02.07.2019 03:39	15	12,67	5,9	181	20-40	40-60	20-40	60-80	10	100	40	20	50	26,58842689	90	139,743062	150,358567	421228,5452	5502407,603
SH1	02.07.2019 00:11	18	9,74	4,6	188	20-40	40-60	40-60	60-80	13	100	23,07692308	53,84615385	30	19,89556064	70	119,3868704	280,2384705	421281,7403	5502544,597
SH1	02.07.2019 00:08	18	9,74	4,6	187	80-100	Okt 20	0-10	80-100	16	100	25	62,5	30	17,60385848	70	175,9129368	294,5854875	421303,9089	5502543,671
SH1	01.07.2019 23:23	19	8,09	3,7	181	20-40	40-60	20-40	60-80	10	100	40	20	50	26,58842689	90	139,3614075	252,1375068	421334,5914	5502420,166
SH1	01.07.2019 00:18	22	7,69	3,3	240	40-60	Okt 20	20-40	80-100	46	100	30,43478261	69,56521739	15	11,57886213	50	65,2852355	221,0037523	421380,353	5502548,363
SH1	30.06.2019 23:45	22	5,73	2	241	0-10	80-100	40-60	80-100	29	100	41,37931034	58,62068966	15	12,32013451	50	46,10989249	186,7804688	421483,8531	5502649,365
SH1	30.06.2019 23:35	22	5,95	2	236	40-60	20-40	0-10	80-100	22	95,45454545	36,36363636	59,09090909	30	20,86858489	70	76,48846663	164,6775531	421491,2173	5502627,04
SH1	30.06.2019 23:48	22	7,1	2,6	244	80-100	0-10	60-80	80-100	44	100	36,36363636	63,63636364	15	15,26501271	70	75,90446613	189,5744421	421495,611	5502660,812
SH1	01.07.2019 00:00	21	7,54	3,2	241	0-10	80-100	40-60	80-100	29	100	41,37931034	58,62068966	15	12,32013451	50	27,90729972	112,5130879	421495,8912	5502551,356
SH1	30.06.2019 23:51	22	7,1	2,6	237	60-80	Okt 20	Okt 20	80-100	21	100	42,85714286	57,14285714	30	12,13515162	50	112,5808641	192,1310693	421498,1871	5502665,369
SH1	01.07.2019 00:15	22	7,87	3,4	241	0-10	80-100	40-60	80-100	29	100	41,37931034	58,62068966	15	12,32013451	50	83,33090103	84,10469419	421576,2361	5502581,75
SH1	01.07.2019 00:04	22	7,53	3	240	40-60	Okt 20	20-40	80-100	46	100	30,43478261	69,56521739	15	11,57886213	50	85,11932352	132,2313536	421616,1278	5502630,69
SH1	30.06.2019 23:54	22	7,1	2,6	241	0-10	80-100	40-60	80-100	29	100	41,37931034	58,62068966	15	12,32013451	50	64,48492738	169,6343129	421648,3748	5502661,346
SH1	01.07.2019 00:21	22	7,69	3,3	240	40-60	Okt 20	20-40	80-100	46	100	30,43478261	69,56521739	15	11,57886213	50	81,70202268	240,8339606	421648,9067	5502734,951
SH1	01.07.2019 01:38	21	7,92	3,4	244	80-100	0-10	60-80	80-100	44	100	36,36363636	63,63636364	15	15,26501271	70	58,38043666	226,1456611	421664,7779	5502715,433
SH1	01.07.2019 01:41	21	7,92	3,4	237	60-80	Okt 20	Okt 20	80-100	21	100	42,85714286	57,14285714	30	12,13515162	50	95,93310001	227,2505801	421673,7591	5502713,533
SH1	30.06.2019 23:11	23	0,05	1	77	20-40	40-60	20-40	80-100	17	29,41176471	0	29,41176471	50	22,0252195	70	84,66230838	90,23863636	421681,2021	5502529,726
SH1	01.07.2019 01:32	21	8,33	3,6	236	40-60	20-40	0-10	80-100	22	95,45454545	36,36363636	59,09090909	30	20,86858489	70	77,18314443	235,5646022	421690,5962	5502715,737
SH10	29.06.2022 02:17	19	9,46	4,4	339	40-60	0-10	0-10	80-100	34	94,11764706	35,29411765	58,82352941	30	15,44930183	70	847,8517973	461,7220426	344470,6334	5514025,258
SH10	29.06.2022 02:11	18	9,45	4,4	339	40-60	0-10	0-10	80-100	34	94,11764706	35,29411765	58,82352941	30	15,44930183	70	974,4421114	488,1240959	344476,1891	5514066,189
SH10	29.06.2022 02:26	19	9,41	4,4	183	80-100	0-10	20-40	60-80	31	100	45,16129032	41,93548387	30	10,11758822	50	769,2275397	536,3420465	344505,9349	5514107,838
SH10	01.07.2022 03:06	12	10,34	4,8	178	0-10	40-60	20-40	60-80	37	13,51351351	2,702702703	2,702702703	30	16,27120931	70	307,6501069	289,7578868	420518,571	5502605,198
SH10	29.06.2022 02:42	19	9,87	4,5	167	60-80	20-40	20-40	40-60	16	100	25	50	30	13,28768227	50	483,7870703	781,6723684	420854,3791	5502747,002
SH10	29.06.2022 01:39	20	10,17	4,9	176	40-60	40-60	40-60	40-60	15	86,66666667	26,66666667	26,66666667	30	38,10074365	130	452,7847154	753,8791314	420861,337	5502669,127
SH10	29.06.2022 03:06	19	8,94	3,9	176	40-60	40-60	40-60	40-60	15	86,66666667	26,66666667	26,66666667	30	38,10074365	130	453,5740453	680,4245262	420915,6637	5502489,042
SH10	29.06.2022 02:51	19	10,27	4,8	176	40-60	40-60	40-60	40-60	15	86,66666667	26,66666667	26,66666667	30	38,10074365	130	468,1171591	670,8011672	420925,5718	5502477,634
SH10	29.06.2022 02:45	19	9,87	4,5	176	40-60	40-60	40-60	40-60	15	86,66666667	26,66666667	26,66666667	30	38,10074365	130	491,3468469	720,0646985	420934,5538	5502784,574
SH10	29.06.2022 03:30	20	8,55	3,6	166	0-10	80-100	80-100	Okt 20	3	100	0	100	70	11,54700538	70	545,8903521	643,3874195	420952,6494	5502493,116
SH10	29.06.2022 03:27	20	8,55	3,6	167	60-80	20-40	20-40	40-60	16	100	25	50	30	13,28768227	50	479,1379681	620,6819682	420975,6135	5502480,851
SH10	29.06.2022 03:33	20	8,55	3,6	168	80-100	20-40	20-40	80-100	20	100	5	90	22,5	24,543195	90	383,1410768	613,1667135	420985,3953	5502555,994
SH10	29.06.2022 03:03	19	9,98	4,5	175	0-10	60-80	Okt 20	Okt 20	7	100	42,85714286	57,14285714	30	13,75811449	50	535,5836972	580,3707302	421015,7857	5502513,472
SH10	29.06.2022 02:48	19	10,27	4,8	176	40-60	40-60	40-60	40-60	15	86,66666667	26,66666667	26,66666667	30	38,10074365	130	499,7491906	578,7484652	421021,4367	5502430,525
SH10	29.06.2022 02:54	19	10,27	4,8	168	80-100	20-40	20-40	80-100	20	100	5	90	22,5	24,543195	90	396,878647	557,5044851	421038,9328	5502522,076
SH10	29.06.2022 01:42	20	10,17	4,9	176	40-60	40-60	40-60	40-60	15	86,66666667	26,66666667	26,66666667	30	38,10074365	130	487,4443669	626,6178939	421039,7617	5502788,529
SH10	29.06.2022 03:12	19	8,94	3,9	167	60-80	20-40	20-40	40-60	16	100	25	50	30	13,28768227	50	432,9074299	558,5219817	421040,0209	5502553,236
SH10	29.06.2022 02:57	19	9,98	4,5	149	80-100	0-10	40-60	80-100	22	100	13,63636364	72,72727273	30	11,89100937	50	490,8117844	546,8518404	421050	5502469,489
SH10	29.06.2022 03:21	20	8,63	3,6	167	60-80	20-40	20-40	40-60	16	100	25	50	30	13,28768227	50	420,1639525	544,8790429	421053,8521	5502554,487
SH10	01.07.2022 01:01	11	13,2	6,3	32	60-80	0-10	20-40	80-100	107	100	0	100	15	2,041061472	30	369,976458	560,2060606	421072,2199	5502698,709
SH10	29.06.2022 03:15	19	8,94	3,9	168	80-100	20-40	20-40	80-100	20	100	5	90	22,5	24,543195	90	387,1012484	480,2737021	421128,1135	5502608,374
SH10	01.07.2022 02:54	12	10,87	5,2	22	80-100	0-10	80-100	80-100	22	100	63,63636364	4,545454545	30	11,84313051	50	436,8660823	328,6721043	421274,4337	5502567,974
SH10	29.06.2022 01:00	19	11,59	5,4	176	40-60	40-60	40-60	40-60	15	86,66666667	26,66666667	26,66666667	30	38,10074365	130	465,1931719	346,376782	421305,8485	5502689,18
SH10	29.06.2022 01:30	20	10,86	5,1	175	0-10	60-80	Okt 20	Okt 20	7	100	42,85714286	57,14285714	30	13,75811449	50	528,146655	304,1866209	421341,3236	5502666,341
SH10	29.06.2022 01:06	19	11,67	5,5	177	80-100	Okt 20	20-40	60-80	21	100	42,85714286	47,61904762	30	14,10842369	50	412,602447	283,5118789	421351,9352	5502644,261
SH10	29.06.2022 00:57	19	11,59	5,4	176	40-60	40-60	40-60	40-60	15	86,66666667	26,66666667	26,66666667	30	38,10074365	130	492,0527546	321,8921083	421356,4806	5502715,046
SH10	29.06.2022 01:24	19	11,18	5,2	166	0-10	80-100	80-100	Okt 20	3	100	0	100	70	11,54700538	70	547,3270917	263,5253645	421381,2701	5502652,763
SH10	01.07.2022 02:48	12	10,87	5,2	176	40-60	40-60	40-60	40-60	15	86,66666667	26,66666667	26,66666667	30	38,10074365	130	453,9378975	120,2877273	421501,7567	5502574,749
SH10	01.07.2022 02:57	12	10,51	4,9	177	80-100	Okt 20	20-40	60-80	21	100	42,85714286	47,61904762	30	14,10842369	50	384,2204173	141,4388092	421510,5142	5502612,682
SH10	01.07.2022 02:51	12	10,87	5,2	176	40-60	40-60	40-60	40-60	15	86,66666667	26,66666667	26,66666667	30	38,10074365	130	472,2078479	143,0914557	421522,6893	5502622,885
SH10	01.07.2022 01:10	11	13,98	6,6	167	60-80	20-40	20-40	40-60	16	100	25	50	30	13,28768227	50	444,6287858	607,8388383	421607,0238	5503107,739
SH10	01.07.2022 03:00	12	10,51	4,9	177	80-100	Okt 20	20-40	60-80	21	100	42,85714286	47,61904762	30	14,10842369	50	391,8392851	200,2091359	421641,5244	5502694,965
SH10	29.06.2022 03:42	20	8,63	3,8	158	60-80	20-40	20-40	60-80	10	100	10	90	50	19,72730764	70	465,4827961	202,8154436	421679,0846	5502685,016
SH10	29.06.2022 03:45	20	8,63	3,8	177	80-100	Okt 20	20-40	60-80	21	100	42,85714286	47,61904762	30	14,10842369	50	402,6597226	109,8827701	421695,1685	5502547,327
SH10	01.07.2022 02:45	12	10,25	4,8	177	80-100	Okt 20	20-40	60-80	21	100	42,85714286	47,61904762	30	14,10842369	50	409,2665392	582,1119605	421702,8278	5503072,226
SH10	29.06.2022 03:51	20	9,23	4,2	158	60-80	20-40	20-40	60-80	10	100	10	90	50	19,72730764	70	464,008491	146,2323891	421724,8415	5502430,835
SH10	29.06.2022 03:36	20	8,63	3,8	158	60-80	20-40	20-40	60-80	10	100	10	90	50	19,72730764	70	459,3720431	195,3687854	421732,351	5502639,919
SH10	29.06.2022 03:39	20	8,63	3,8	167	60-80	20-40	20-40	40-60	16	100	25	50	30	13,28768227	50	447,9846551	172,5125881	421743,8151	5502588,946
SH10	01.07.2022 01:27	11	12,51	5,9	167	60-80	20-40	20-40	40-60	16	100	25	50	30	13,28768227	50	496,8348445	658,7031346	421755,9836	5503138,98
SH10	01.07.2022 01:07	11	13,98	6,6	167	60-80	20-40	20-40	40-60	16	100	25	50	30	13,28768227	50	451,6953055	552,8423827	421759,6103	5503028,078
SH10	01.07.2022 02:39	12	10,25	4,8	177	80-100	Okt 20	20-40	60-80	21	100	42,85714286	47,61904762	30	14,10842369	50	414,8457728	594,4939563	421767,5668	5503069,199
SH10	29.06.2022 03:54	20	9,23	4,2	175	0-10	60-80	Okt 20	Okt 20	7	100	42,85714286	57,14285714	30	13,75811449	50	551,3563733	580,1225626	421781,1996	5503049,767
SH10	29.06.2022 04:37	20	9,35	4,4	176	40-60	40-60	40-60	40-60	15	86,66666667	26,66666667	26,66666667	30	38,10074365	130	500,3412778	541,684849	421788,6333	5503006,276
SH10	30.06.2022 23:11	13	13,65	6,6	176	40-60	40-60	40-60	40-60	15	86,66666667	26,66666667	26,66666667	30	38,10074365	130	448,0567818	530,476134	421792,865	5502992,594
SH10	01.07.2022 00:24	12	12,96	5,6	176	40-60	40-60	40-60	40-60	15	86,66666667	26,66666667	26,66666667	30	38,10074365	130	517,3105054	623,6475521	421803,9581	5503087,954
SH10	01.07.2022 02:36	12	10,25	4,8	177	80-100	Okt 20	20-40	60-80	21	100	42,85714286	47,61904762	30	14,10842369	50	408,8823656	832,8040785	421807,3281	5503305,545
SH10	30.06.2022 23:36	12	14,26	6,7	176	40-60	40-60	40-60	40-60	15	86,66666667	26,66666667	26,66666667	30	38,10074365	130	448,847201	681,3073747	421815,0724	5503145,126
SH10	01.07.2022 01:24	11	13,16	6,1	177	80-100	Okt 20	20-40	60-80	21	100	42,85714286	47,61904762	30	14,10842369	50	392,2667048	666,6652039	421816,79	5503129,042
SH10	30.06.2022 23:14	13	13,65	6,6	176	40-60	40-60	40-60	40-60	15	86,66666667	26,66666667	26,66666667	30	38,10074365	130	444,2291753	603,1017501	421817,913	5503060,791
SH10	29.06.2022 04:40	20	9,35	4,4	176	40-60	40-60	40-60	40-60	15	86,66666667	26,66666667	26,66666667	30	38,10074365	130	515,5002922	559,6556282	421818,2114	5503013,65
SH10	01.07.2022 01:21	11	13,16	6,1	159	80-100	Okt 20	0-10	60-80	14	100	28,57142857	57,14285714	30	17,25694636	70	341,8954342	521,5263043	421830,8845	5502965,638
SH10	29.06.2022 04:43	20	9,35	4,4	150	60-80	20-40	20-40	60-80	20	100	15	70	30	19,88618934	90	395,9320817	735,6705606	421831,095	5503197,095
SH10	29.06.2022 04:46	20	8,44	3,9	168	80-100	20-40	20-40	80-100	20	100	5	90	22,5	24,543195	90	340,4889143	702,7238475	421834,2437	5503161,106
SH10	29.06.2022 04:28	20	10,23	4,8	177	80-100	Okt 20	20-40	60-80	21	100	42,85714286	47,61904762	30	14,10842369	50	414,250512	548,7950813	421839,3307	5502991,901
SH10	01.07.2022 00:58	11	13,2	6,3	177	80-100	Okt 20	20-40	60-80	21	100	42,85714286	47,61904762	30	14,10842369	50	371,3893644	482,7042958	421839,7552	5502916,638
SH10	30.06.2022 23:05	13	11,75	5,6	176	40-60	40-60	40-60	40-60	15	86,66666667	26,66666667	26,66666667	30	38,10074365	130	434,4597687	495,0311844	421839,7639	5502930,854
SH10	30.06.2022 23:39	12	14,26	6,7	176	40-60	40-60	40-60	40-60	15	86,66666667	26,66666667	26,66666667	30	38,10074365	130	442,345325	609,044309	421845,0184	5503055,81
SH10	01.07.2022 01:04	11	13,2	6,3	177	80-100	Okt 20	20-40	60-80	21	100	42,85714286	47,61904762	30	14,10842369	50	403,1945307	661,0268889	421847,7207	5503111,223
SH10	01.07.2022 03:03	12	10,51	4,9	176	40-60	40-60	40-60	40-60	15	86,66666667	26,66666667	26,66666667	30	38,10074365	130	503,368486	478,93484	421853,5413	5502903,796
SH10	29.06.2022 04:34	20	10,23	4,8	168	80-100	20-40	20-40	80-100	20	100	5	90	22,5	24,543195	90	395,0405375	558,089915	421855,374	5502994,155
SH10	01.07.2022 00:21	12	12,96	5,6	168	80-100	20-40	20-40	80-100	20	100	5	90	22,5	24,543195	90	402,0460371	598,6004389	421856,5049	5503038,943
SH10	01.07.2022 01:13	11	13,98	6,6	177	80-100	Okt 20	20-40	60-80	21	100	42,85714286	47,61904762	30	14,10842369	50	402,4951915	636,4780532	421869,159	5503074,881
SH10	29.06.2022 04:49	20	8,44	3,9	167	60-80	20-40	20-40	40-60	16	100	25	50	30	13,28768227	50	482,5005328	831,2861726	421889,9466	5503277,581
SH10	30.06.2022 22:59	13	11,75	5,6	177	80-100	Okt 20	20-40	60-80	21	100	42,85714286	47,61904762	30	14,10842369	50	380,2053515	796,8632359	421931,3121	5503222,881
SH10	30.06.2022 23:30	12	14,25	6,6	177	80-100	Okt 20	20-40	60-80	21	100	42,85714286	47,61904762	30	14,10842369	50	412,7036501	885,0622251	421940,4969	5503315,265
SH10	29.06.2022 04:55	20	8,44	3,9	178	0-10	40-60	20-40	60-80	37	13,51351351	2,702702703	2,702702703	30	16,27120931	70	335,8378625	833,74233	421980,3391	5503239,871
SH10	01.07.2022 00:27	12	13,73	6,6	177	80-100	Okt 20	20-40	60-80	21	100	42,85714286	47,61904762	30	14,10842369	50	403,792503	755,2936652	422015,5289	5503128,064
SH10	30.06.2022 23:24	12	14,89	7,2	176	40-60	40-60	40-60	40-60	15	86,66666667	26,66666667	26,66666667	30	38,10074365	130	429,6661732	856,4139005	422038,3583	5503233,324
SH11	08.07.2022 01:36	13	10,11	4	176	40-60	40-60	40-60	40-60	15	86,66666667	26,66666667	26,66666667	30	38,10074365	130	496,8877907	419,9257331	343878,4566	5514358,818
SH11	08.07.2022 00:50	13	9,7	4,1	185	20-40	40-60	Okt 20	60-80	23	100	60,86956522	26,08695652	30	20,6562301	90	605,3237853	324,2602378	343999,5889	5514415,701
SH11	08.07.2022 04:53	11	7,83	3,5	176	40-60	40-60	40-60	40-60	15	86,66666667	26,66666667	26,66666667	30	38,10074365	130	463,3269972	543,7137682	344134,0033	5514191,949
SH11	08.07.2022 04:32	11	11,73	5,1	175	0-10	60-80	Okt 20	Okt 20	7	100	42,85714286	57,14285714	30	13,75811449	50	534,0082856	765,4537845	344353,3472	5514020,523
SH11	07.07.2022 01:12	15	6,38	2,7	355	40-60	40-60	Okt 20	60-80	27	7,407407407	0	7,407407407	30	7,885397084	50	844,0876034	403,2100051	344375,031	5514058,846
SH11	08.07.2022 04:35	11	11,73	5,1	185	20-40	40-60	Okt 20	60-80	23	100	60,86956522	26,08695652	30	20,6562301	90	546,3548874	706,4230864	344380,3893	5514096,932
SH11	06.07.2022 23:16	16	9,27	4,2	354	80-100	0-10	Okt 20	60-80	18	22,22222222	0	22,22222222	50	17,6128481	70	834,0189532	437,1725478	344394,3863	5514088,179
SH11	08.07.2022 02:11	12	9,56	4,3	176	40-60	40-60	40-60	40-60	15	86,66666667	26,66666667	26,66666667	30	38,10074365	130	482,2139995	714,4737398	344419,3724	5514108,214
SH11	08.07.2022 04:47	11	7,83	3,5	175	0-10	60-80	Okt 20	Okt 20	7	100	42,85714286	57,14285714	30	13,75811449	50	556,8116733	709,3519498	344426,3304	5514118,062
SH11	07.07.2022 02:46	15	7,93	3,5	9	40-60	Okt 20	20-40	80-100	33	100	3,03030303	96,96969697	15	7,301670627	50	744,429131	456,0373695	344430,4458	5514074,658
SH11	07.07.2022 02:22	15	6,99	2,9	336	80-100	0-10	Okt 20	80-100	17	70,58823529	0	70,58823529	15	16,01355125	50	888,9113142	458,8779823	344432,8065	5514076,25
SH11	07.07.2022 02:43	15	7,67	3,3	355	40-60	40-60	Okt 20	60-80	27	7,407407407	0	7,407407407	30	7,885397084	50	905,1439216	438,0318383	344444,2707	5514023,218
SH11	08.07.2022 02:15	12	9,56	4,3	166	0-10	80-100	80-100	Okt 20	3	100	0	100	70	11,54700538	70	597,739679	724,413772	344448,115	5514113,486
SH11	06.07.2022 23:10	16	9,66	4,4	355	40-60	40-60	Okt 20	60-80	27	7,407407407	0	7,407407407	30	7,885397084	50	916,4202258	482,6848577	344448,8133	5514094,403
SH11	07.07.2022 01:33	16	6,62	2,7	356	80-100	0-10	Okt 20	60-80	25	100	0	100	15	7,141428429	30	881,4906083	487,4808678	344456,5727	5514092,281
SH11	08.07.2022 04:44	11	9,25	3,9	175	0-10	60-80	Okt 20	Okt 20	7	100	42,85714286	57,14285714	30	13,75811449	50	540,2001024	742,0314165	344457,463	5514098,552
SH11	07.07.2022 01:09	15	6,38	2,7	8	60-80	Okt 20	20-40	80-100	32	100	6,25	93,75	15	10,70946032	50	816,1116343	474,2681649	344464,3757	5514058,926
SH11	07.07.2022 01:24	16	6,34	2,5	355	40-60	40-60	Okt 20	60-80	27	7,407407407	0	7,407407407	30	7,885397084	50	857,1820221	481,9055744	344464,663	5514071,961
SH11	08.07.2022 04:29	10	11,67	5,6	22	80-100	0-10	80-100	80-100	22	100	63,63636364	4,545454545	30	11,84313051	50	441,2220123	472,4062452	344474,0277	5514040,447
SH11	06.07.2022 23:06	16	9,66	4,4	354	80-100	0-10	Okt 20	60-80	18	22,22222222	0	22,22222222	50	17,6128481	70	896,9484128	454,477077	344475,8681	5514000,473
SH11	07.07.2022 01:27	16	6,62	2,7	354	80-100	0-10	Okt 20	60-80	18	22,22222222	0	22,22222222	50	17,6128481	70	935,583151	428,1625793	344479,3471	5513922,747
SH11	07.07.2022 01:15	15	6,38	2,7	356	80-100	0-10	Okt 20	60-80	25	100	0	100	15	7,141428429	30	909,6911088	491,9775036	344480,6238	5514066,489
SH11	08.07.2022 04:50	10	11,05	5,1	6	0-10	20-40	0-10	60-80	32	0	0	0	30	12,04828993	50	462,4836081	528,2242777	344491,7778	5514113,323
SH11	07.07.2022 02:25	15	6,99	2,9	8	60-80	Okt 20	20-40	80-100	32	100	6,25	93,75	15	10,70946032	50	808,6469847	503,4028091	344491,8518	5514070,221
SH11	08.07.2022 02:02	12	10,85	4,5	176	40-60	40-60	40-60	40-60	15	86,66666667	26,66666667	26,66666667	30	38,10074365	130	508,1903684	709,2910664	344492,697	5514161,68
SH11	07.07.2022 02:40	15	7,67	3,3	355	40-60	40-60	Okt 20	60-80	27	7,407407407	0	7,407407407	30	7,885397084	50	881,6814174	447,579639	344493,2217	5513942,514
SH11	07.07.2022 01:18	16	6,34	2,5	352	80-100	0-10	0-10	80-100	36	97,22222222	0	97,22222222	15	10,75336787	70	1066,367048	521,9181543	344493,6196	5514100,254
SH11	07.07.2022 01:00	16	7,08	2,8	9	40-60	Okt 20	20-40	80-100	33	100	3,03030303	96,96969697	15	7,301670627	50	822,9365746	538,4287938	344500,1429	5514119,18
SH11	06.07.2022 23:13	16	9,66	4,4	9	40-60	Okt 20	20-40	80-100	33	100	3,03030303	96,96969697	15	7,301670627	50	810,6448423	533,9645656	344500,3335	5514111,476
SH11	08.07.2022 02:27	12	9,89	4,5	165	0-10	40-60	20-40	40-60	5	100	0	100	70	8,94427191	70	673,2935592	755,1071387	344501,9912	5514111,973
SH11	07.07.2022 00:57	16	7,08	2,8	8	60-80	Okt 20	20-40	80-100	32	100	6,25	93,75	15	10,70946032	50	822,1038762	525,5275301	344503,1054	5514093,105
SH11	07.07.2022 00:45	16	7,65	3,3	9	40-60	Okt 20	20-40	80-100	33	100	3,03030303	96,96969697	15	7,301670627	50	781,4080974	529,7464267	344507,4377	5514094,256
SH11	07.07.2022 02:19	15	6,99	2,9	354	80-100	0-10	Okt 20	60-80	18	22,22222222	0	22,22222222	50	17,6128481	70	841,0734986	513,2449268	344510,598	5514058,904
SH11	07.07.2022 01:03	16	7,08	2,8	9	40-60	Okt 20	20-40	80-100	33	100	3,03030303	96,96969697	15	7,301670627	50	781,4351187	510,2722051	344511,9192	5514050,842
SH11	07.07.2022 22:46	13	12,9	6,3	185	20-40	40-60	Okt 20	60-80	23	100	60,86956522	26,08695652	30	20,6562301	90	566,1720385	471,9543204	344518,26	5513944,663
SH11	07.07.2022 02:34	15	7,01	2,5	355	40-60	40-60	Okt 20	60-80	27	7,407407407	0	7,407407407	30	7,885397084	50	930,0065836	527,8438181	344541,2352	5514033,787
SH11	07.07.2022 00:48	16	7,45	3,2	8	60-80	Okt 20	20-40	80-100	32	100	6,25	93,75	15	10,70946032	50	819,4024332	569,7560175	344549,061	5514103,967
SH11	07.07.2022 01:06	15	6,38	2,7	9	40-60	Okt 20	20-40	80-100	33	100	3,03030303	96,96969697	15	7,301670627	50	827,1780901	560,8406541	344556,2862	5514075,14
SH11	08.07.2022 02:08	12	9,56	4,3	175	0-10	60-80	Okt 20	Okt 20	7	100	42,85714286	57,14285714	30	13,75811449	50	518,4026768	746,3066598	344575,809	5514182,326
SH11	06.07.2022 02:55	14	8,84	3,8	176	40-60	40-60	40-60	40-60	15	86,66666667	26,66666667	26,66666667	30	38,10074365	130	469,3854676	580,6532303	420506,4232	5502409
SH11	06.07.2022 02:49	14	8,84	3,8	176	40-60	40-60	40-60	40-60	15	86,66666667	26,66666667	26,66666667	30	38,10074365	130	498,7004243	536,3287444	420539,7036	5502440,617
SH11	06.07.2022 02:58	14	9,46	4,1	176	40-60	40-60	40-60	40-60	15	86,66666667	26,66666667	26,66666667	30	38,10074365	130	452,060573	503,7299187	420578,0623	5502438,607
SH11	06.07.2022 02:46	14	8,84	3,8	176	40-60	40-60	40-60	40-60	15	86,66666667	26,66666667	26,66666667	30	38,10074365	130	485,9996434	495,3869205	420606,7112	5502409
SH11	06.07.2022 02:43	14	11,04	4,6	175	0-10	60-80	Okt 20	Okt 20	7	100	42,85714286	57,14285714	30	13,75811449	50	562,8264298	518,0853034	420613,25	5502362,653
SH11	06.07.2022 02:52	14	8,84	3,8	176	40-60	40-60	40-60	40-60	15	86,66666667	26,66666667	26,66666667	30	38,10074365	130	490,9750741	427,4197929	420627,1367	5502509,274
SH11	06.07.2022 02:40	14	11,04	4,6	175	0-10	60-80	Okt 20	Okt 20	7	100	42,85714286	57,14285714	30	13,75811449	50	538,4759739	402,8344264	420692,3915	5502448,423
SH11	06.07.2022 03:01	14	9,46	4,1	176	40-60	40-60	40-60	40-60	15	86,66666667	26,66666667	26,66666667	30	38,10074365	130	465,3256746	362,3409755	420699,2785	5502511,441
SH11	06.07.2022 03:42	13	10,38	4,3	176	40-60	40-60	40-60	40-60	15	86,66666667	26,66666667	26,66666667	30	38,10074365	130	508,8532532	360,69873	420712,7458	5502492,633
SH11	06.07.2022 23:32	17	8,61	3,8	174	60-80	60-80	80-100	Okt 20	13	100	0	46,15384615	15	24,11909553	70	630,9320804	329,8330431	420738,3364	5502509,894
SH11	06.07.2022 22:44	17	7,96	3,4	165	0-10	40-60	20-40	40-60	5	100	0	100	70	8,94427191	70	701,3593083	354,5254005	420740,363	5502465,587
SH11	06.07.2022 03:31	14	10,11	4,8	176	40-60	40-60	40-60	40-60	15	86,66666667	26,66666667	26,66666667	30	38,10074365	130	493,2963702	269,0815358	420751,0456	5502633,905
SH11	06.07.2022 03:28	14	10,11	4,8	175	0-10	60-80	Okt 20	Okt 20	7	100	42,85714286	57,14285714	30	13,75811449	50	584,6388903	258,4486599	420760,4443	5502741,052
SH11	06.07.2022 03:22	14	11,72	5,2	176	40-60	40-60	40-60	40-60	15	86,66666667	26,66666667	26,66666667	30	38,10074365	130	496,9239628	206,7200586	420807,4253	5502698,75
SH11	08.07.2022 04:38	11	9,25	3,9	6	0-10	20-40	0-10	60-80	32	0	0	0	30	12,04828993	50	498,2512847	276,6214185	420817,6147	5502496,187
SH11	06.07.2022 02:37	14	11,04	4,6	175	0-10	60-80	Okt 20	Okt 20	7	100	42,85714286	57,14285714	30	13,75811449	50	551,5293393	238,2952026	420827,1963	5502543,051
SH11	07.07.2022 03:38	16	9,78	4,3	166	0-10	80-100	80-100	Okt 20	3	100	0	100	70	11,54700538	70	514,5046338	319,7469861	420831,0457	5502428,768
SH11	07.07.2022 22:49	15	10,45	4,7	176	40-60	40-60	40-60	40-60	15	86,66666667	26,66666667	26,66666667	30	38,10074365	130	487,9395578	318,8597158	420832,8263	5502428,612
SH11	08.07.2022 01:15	13	8,81	3,7	156	80-100	20-40	Okt 20	60-80	12	100	8,333333333	91,66666667	30	24,78315043	90	650,9338246	362,6606431	420833,4683	5502376,467
SH11	07.07.2022 03:29	16	9,64	4,4	176	40-60	40-60	40-60	40-60	15	86,66666667	26,66666667	26,66666667	30	38,10074365	130	464,9130036	345,0365375	420833,8805	5502396,709
SH11	06.07.2022 03:13	14	9,44	3,9	176	40-60	40-60	40-60	40-60	15	86,66666667	26,66666667	26,66666667	30	38,10074365	130	483,7387333	180,7255209	420834	5502665,394
SH11	06.07.2022 03:16	14	11,72	5,2	176	40-60	40-60	40-60	40-60	15	86,66666667	26,66666667	26,66666667	30	38,10074365	130	457,9338303	195,71393	420834	5502674,822
SH11	07.07.2022 22:37	15	10,88	5,1	176	40-60	40-60	40-60	40-60	15	86,66666667	26,66666667	26,66666667	30	38,10074365	130	475,4978555	295,9806598	420835,0515	5502455,242
SH11	07.07.2022 03:35	16	9,64	4,4	176	40-60	40-60	40-60	40-60	15	86,66666667	26,66666667	26,66666667	30	38,10074365	130	485,1187068	290,0668585	420838,5462	5502460,014
SH11	07.07.2022 03:41	16	9,78	4,3	176	40-60	40-60	40-60	40-60	15	86,66666667	26,66666667	26,66666667	30	38,10074365	130	461,0668138	284,0056447	420842,5444	5502464,588
SH11	07.07.2022 22:40	15	10,88	5,1	168	80-100	20-40	20-40	80-100	20	100	5	90	22,5	24,543195	90	413,8345684	279,4495423	420843,1882	5502469,832
SH11	07.07.2022 23:01	14	12,57	6	176	40-60	40-60	40-60	40-60	15	86,66666667	26,66666667	26,66666667	30	38,10074365	130	465,7734247	371,3398029	420852	5502356,86
SH11	06.07.2022 23:35	17	8,61	3,8	174	60-80	60-80	80-100	Okt 20	13	100	0	46,15384615	15	24,11909553	70	621,6720254	283,2687655	420852,2453	5502458,456
SH11	08.07.2022 01:33	13	9,67	4	167	60-80	20-40	20-40	40-60	16	100	25	50	30	13,28768227	50	445,8030007	337,5599063	420853,8547	5502393,847
SH11	07.07.2022 22:43	15	10,88	5,1	157	80-100	Okt 20	0-10	60-80	12	100	25	75	30	23,69311369	90	581,9486338	277,6152953	420858,1229	5502461,277
SH11	06.07.2022 03:25	14	11,72	5,2	176	40-60	40-60	40-60	40-60	15	86,66666667	26,66666667	26,66666667	30	38,10074365	130	455,1498223	168,3058592	420859,3406	5502757,388
SH11	07.07.2022 03:26	16	9,64	4,4	176	40-60	40-60	40-60	40-60	15	86,66666667	26,66666667	26,66666667	30	38,10074365	130	504,7039458	272,2738448	420861,1348	5502465,689
SH11	08.07.2022 01:09	13	8,81	3,7	176	40-60	40-60	40-60	40-60	15	86,66666667	26,66666667	26,66666667	30	38,10074365	130	466,0429375	360,2907444	420861,7566	5502364,455
SH11	07.07.2022 23:19	14	10,52	4,9	175	0-10	60-80	Okt 20	Okt 20	7	100	42,85714286	57,14285714	30	13,75811449	50	569,7456848	346,6546484	420861,968	5502379,462
SH11	07.07.2022 03:17	16	8,73	4,3	176	40-60	40-60	40-60	40-60	15	86,66666667	26,66666667	26,66666667	30	38,10074365	130	479,3110104	267,7620378	420867,4162	5502466,925
SH11	06.07.2022 01:19	15	7,99	3,5	176	40-60	40-60	40-60	40-60	15	86,66666667	26,66666667	26,66666667	30	38,10074365	130	501,2708672	236,0871736	420872,1931	5502502,246
SH11	07.07.2022 01:58	16	6,83	2,8	176	40-60	40-60	40-60	40-60	15	86,66666667	26,66666667	26,66666667	30	38,10074365	130	498,6607703	321,9141668	420874,3111	5502400,973
SH11	06.07.2022 23:50	17	9,01	4,1	176	40-60	40-60	40-60	40-60	15	86,66666667	26,66666667	26,66666667	30	38,10074365	130	507,1951435	339,4013919	420875,9957	5502380,922
SH11	08.07.2022 01:18	13	8,23	3,7	166	0-10	80-100	80-100	Okt 20	3	100	0	100	70	11,54700538	70	519,7394429	317,733272	420876,9254	5502404,356
SH11	07.07.2022 01:55	16	6,99	2,7	176	40-60	40-60	40-60	40-60	15	86,66666667	26,66666667	26,66666667	30	38,10074365	130	468,0732571	279,2147442	420880,7447	5502445,635
SH11	08.07.2022 00:54	13	9,7	4,1	177	80-100	Okt 20	20-40	60-80	21	100	42,85714286	47,61904762	30	14,10842369	50	432,3766657	258,053049	420882,0171	5502469,253
SH11	06.07.2022 02:25	15	9,43	4,3	175	0-10	60-80	Okt 20	Okt 20	7	100	42,85714286	57,14285714	30	13,75811449	50	571,9655096	140,9409161	420892,9431	5502618,823
SH11	06.07.2022 03:07	14	9,44	3,9	176	40-60	40-60	40-60	40-60	15	86,66666667	26,66666667	26,66666667	30	38,10074365	130	508,384867	114,0362329	420902,8683	5502716,574
SH11	07.07.2022 03:14	16	8,76	3,7	176	40-60	40-60	40-60	40-60	15	86,66666667	26,66666667	26,66666667	30	38,10074365	130	460,0502806	233,2199771	420903,8031	5502485,456
SH11	08.07.2022 00:57	13	8,55	3,7	177	80-100	Okt 20	20-40	60-80	21	100	42,85714286	47,61904762	30	14,10842369	50	426,0715235	236,0060654	420904,5789	5502481,893
SH11	06.07.2022 03:19	14	11,72	5,2	176	40-60	40-60	40-60	40-60	15	86,66666667	26,66666667	26,66666667	30	38,10074365	130	468,4913227	109,9271246	420904,7542	5502678,78
SH11	07.07.2022 03:20	16	8,73	4,3	176	40-60	40-60	40-60	40-60	15	86,66666667	26,66666667	26,66666667	30	38,10074365	130	476,8195656	301,970794	420906,4793	5502408,82
SH11	08.07.2022 01:30	13	9,67	4	185	20-40	40-60	Okt 20	60-80	23	100	60,86956522	26,08695652	30	20,6562301	90	563,499189	247,2082829	420908,3508	5502467,505
SH11	06.07.2022 02:34	14	11,62	5	175	0-10	60-80	Okt 20	Okt 20	7	100	42,85714286	57,14285714	30	13,75811449	50	529,3994026	162,4050137	420910,6606	5502565,715
SH11	07.07.2022 22:58	14	12,57	6	167	60-80	20-40	20-40	40-60	16	100	25	50	30	13,28768227	50	504,3982319	257,5236591	420915,0718	5502453,236
SH11	07.07.2022 02:01	16	6,83	2,8	175	0-10	60-80	Okt 20	Okt 20	7	100	42,85714286	57,14285714	30	13,75811449	50	553,7187787	296,0125653	420920,7276	5502410,066
SH11	06.07.2022 03:10	14	9,44	3,9	176	40-60	40-60	40-60	40-60	15	86,66666667	26,66666667	26,66666667	30	38,10074365	130	520,012233	124,7282053	420921,7066	5502774,899
SH11	08.07.2022 00:51	13	9,7	4,1	176	40-60	40-60	40-60	40-60	15	86,66666667	26,66666667	26,66666667	30	38,10074365	130	467,2971136	266,5657105	420925,4362	5502439,577
SH11	07.07.2022 23:07	14	11,14	5,4	176	40-60	40-60	40-60	40-60	15	86,66666667	26,66666667	26,66666667	30	38,10074365	130	472,4473875	303,7863954	420932,2292	5502398,426
SH11	06.07.2022 02:28	14	11,62	5	176	40-60	40-60	40-60	40-60	15	86,66666667	26,66666667	26,66666667	30	38,10074365	130	513,9085932	166,5877446	420932,3914	5502545,771
SH11	08.07.2022 01:00	13	8,55	3,7	167	60-80	20-40	20-40	40-60	16	100	25	50	30	13,28768227	50	478,2456633	253,9601412	420936,6147	5502449,117
SH11	06.07.2022 23:53	17	9,01	4,1	175	0-10	60-80	Okt 20	Okt 20	7	100	42,85714286	57,14285714	30	13,75811449	50	568,2652853	236,4733689	420943,4353	5502465,3
SH11	08.07.2022 04:41	11	9,25	3,9	22	80-100	0-10	80-100	80-100	22	100	63,63636364	4,545454545	30	11,84313051	50	452,539313	173,2076841	420947,9519	5502530,88
SH11	06.07.2022 23:38	17	9,27	4,1	175	0-10	60-80	Okt 20	Okt 20	7	100	42,85714286	57,14285714	30	13,75811449	50	556,2428981	196,2300211	420951,8467	5502504,873
SH11	08.07.2022 01:21	13	8,23	3,7	167	60-80	20-40	20-40	40-60	16	100	25	50	30	13,28768227	50	477,5248199	274,2588265	420962,4842	5502421,623
SH11	07.07.2022 03:23	16	8,73	4,3	176	40-60	40-60	40-60	40-60	15	86,66666667	26,66666667	26,66666667	30	38,10074365	130	491,4938583	251,2699813	420970,3509	5502443,55
SH11	08.07.2022 00:48	13	9,7	4,1	176	40-60	40-60	40-60	40-60	15	86,66666667	26,66666667	26,66666667	30	38,10074365	130	439,9467593	185,5129055	420975,8031	5502509,462
SH11	07.07.2022 22:55	15	10,45	4,7	185	20-40	40-60	Okt 20	60-80	23	100	60,86956522	26,08695652	30	20,6562301	90	545,7464259	185,8480354	420979,1964	5502508,44
SH11	07.07.2022 23:16	14	10,52	4,9	176	40-60	40-60	40-60	40-60	15	86,66666667	26,66666667	26,66666667	30	38,10074365	130	476,8457407	255,5353261	420980,1089	5502437,722
SH11	08.07.2022 01:03	13	8,55	3,7	167	60-80	20-40	20-40	40-60	16	100	25	50	30	13,28768227	50	476,2615795	219,2032656	420981,6212	5502474,201
SH11	08.07.2022 04:26	11	11,73	5,1	5	0-10	60-80	0-10	60-80	32	0	0	0	30	11,93796972	50	508,1460906	58,23538817	420987,9044	5502638,939
SH11	07.07.2022 23:10	14	11,14	5,4	174	60-80	60-80	80-100	Okt 20	13	100	0	46,15384615	15	24,11909553	70	679,6766035	205,8382803	421005,2662	5502485,347
SH11	06.07.2022 02:31	14	11,62	5	176	40-60	40-60	40-60	40-60	15	86,66666667	26,66666667	26,66666667	30	38,10074365	130	489,3791531	14,16625635	421026,0651	5502698,424
SH11	08.07.2022 00:45	13	10,4	4,3	176	40-60	40-60	40-60	40-60	15	86,66666667	26,66666667	26,66666667	30	38,10074365	130	475,3309254	268,6132391	421039,2711	5502423,578
SH11	08.07.2022 01:27	13	9,67	4	185	20-40	40-60	Okt 20	60-80	23	100	60,86956522	26,08695652	30	20,6562301	90	523,6687382	285,8544408	421116,651	5502424,213
SH11	06.07.2022 03:04	14	9,46	4,1	176	40-60	40-60	40-60	40-60	15	86,66666667	26,66666667	26,66666667	30	38,10074365	130	489,1479543	305,0150502	421135,7739	5502411,348
SH12	06.07.2022 04:12	11	11,03	5,3	337	60-80	Okt 20	20-40	60-80	23	100	0	100	30	13,96989988	70	987,9233345	548,085728	344511,4649	5514120,173
SH12	06.07.2022 03:36	12	10,13	4,6	329	Okt 20	80-100	0-10	60-80	10	10	0	10	30	11,65475582	50	1121,101543	530,8343452	344516,0315	5514083,365
SH12	06.07.2022 03:42	12	10,13	4,6	339	40-60	0-10	0-10	80-100	34	94,11764706	35,29411765	58,82352941	30	15,44930183	70	928,2852991	471,9543204	344518,26	5513944,663
SH12	08.07.2022 00:31	12	10,39	4,3	336	80-100	0-10	Okt 20	80-100	17	70,58823529	0	70,58823529	15	16,01355125	50	886,9723757	595,8795593	344560,1249	5514134,337
SH12	06.07.2022 04:24	11	10,73	5,2	339	40-60	0-10	0-10	80-100	34	94,11764706	35,29411765	58,82352941	30	15,44930183	70	879,705751	3357,806467	347311,638	5512914,722
SH12	08.07.2022 03:26	11	10,13	4,8	6	0-10	20-40	0-10	60-80	32	0	0	0	30	12,04828993	50	491,4119307	3383,440703	347323,7229	5512862,622
SH12	07.07.2022 04:47	14	10,92	5	5	0-10	60-80	0-10	60-80	32	0	0	0	30	11,93796972	50	550,2187533	3369,590751	347335,5694	5512959,297
SH12	07.07.2022 04:56	14	10,49	4,9	5	0-10	60-80	0-10	60-80	32	0	0	0	30	11,93796972	50	555,0938802	3384,124218	347336,0756	5512904,293
SH12	06.07.2022 04:57	11	7,11	3	5	0-10	60-80	0-10	60-80	32	0	0	0	30	11,93796972	50	521,9941293	3384,733014	347346,3763	5512940,579
SH12	06.07.2022 05:00	11	7,11	3	1	0-10	40-60	20-40	80-100	8	12,5	0	0	50	16,20185175	50	446,9078523	3409,269216	347368,6354	5512928,716
SH12	06.07.2022 03:39	12	10,13	4,6	343	80-100	0-10	0-10	80-100	21	100	28,57142857	71,42857143	30	15,28693809	70	1192,162889	3378,730661	347380,5974	5513114,01
SH12	08.07.2022 03:38	11	10,44	4,8	184	60-80	Okt 20	60-80	60-80	16	100	18,75	81,25	30	16,0954186	70	642,5027703	3436,124665	347382,6924	5512877,678
SH12	08.07.2022 04:02	10	11,27	5,4	6	0-10	20-40	0-10	60-80	32	0	0	0	30	12,04828993	50	471,9200438	3413,307851	347384,2586	5512973,642
SH12	08.07.2022 04:05	10	11,27	5,4	185	20-40	40-60	Okt 20	60-80	23	100	60,86956522	26,08695652	30	20,6562301	90	558,4998078	3433,887039	347386,5031	5512900,121
SH12	07.07.2022 00:15	16	8,15	3,6	184	60-80	Okt 20	60-80	60-80	16	100	18,75	81,25	30	16,0954186	70	628,3099347	3431,962613	347390,034	5512920,856
SH12	08.07.2022 04:20	10	12,43	5,9	6	0-10	20-40	0-10	60-80	32	0	0	0	30	12,04828993	50	479,269028	3420,234973	347395,2255	5512989,306
SH12	07.07.2022 21:54	14	12,86	6,2	354	80-100	0-10	Okt 20	60-80	18	22,22222222	0	22,22222222	50	17,6128481	70	900,9274207	3418,066515	347396,8595	5513005,433
SH12	06.07.2022 04:43	11	9,12	4,3	184	60-80	Okt 20	60-80	60-80	16	100	18,75	81,25	30	16,0954186	70	667,8984355	3442,538788	347402,6474	5512927,283
SH12	07.07.2022 21:57	14	12,91	6,1	354	80-100	0-10	Okt 20	60-80	18	22,22222222	0	22,22222222	50	17,6128481	70	945,3487836	3429,912752	347404,8115	5512987,773
SH12	06.07.2022 23:57	16	8,82	4	185	20-40	40-60	Okt 20	60-80	23	100	60,86956522	26,08695652	30	20,6562301	90	570,9340652	3454,422679	347406,7003	5512896,147
SH12	08.07.2022 03:32	11	10,13	4,8	6	0-10	20-40	0-10	60-80	32	0	0	0	30	12,04828993	50	477,022342	3437,238864	347406,9744	5512965,818
SH12	08.07.2022 03:07	11	11,41	5,5	339	40-60	0-10	0-10	80-100	34	94,11764706	35,29411765	58,82352941	30	15,44930183	70	923,699965	3407,834475	347413,9973	5513132,407
SH12	08.07.2022 02:37	11	13,35	6,5	184	60-80	Okt 20	60-80	60-80	16	100	18,75	81,25	30	16,0954186	70	667,6003307	3466,860919	347422,4124	5512906,78
SH12	07.07.2022 04:50	14	10,92	5	5	0-10	60-80	0-10	60-80	32	0	0	0	30	11,93796972	50	552,1068364	3459,093531	347435,9182	5512992,343
SH12	07.07.2022 22:00	14	12,91	6,1	347	80-100	20-40	0-10	80-100	18	72,22222222	0	33,33333333	30	16,61019846	70	1226,449724	3465,672317	347448,2548	5513016,16
SH12	07.07.2022 22:03	14	12,91	6,1	339	40-60	0-10	0-10	80-100	34	94,11764706	35,29411765	58,82352941	30	15,44930183	70	838,607864	3457,764385	347455,6495	5513086,694
SH12	07.07.2022 23:55	12	11,68	5	184	60-80	Okt 20	60-80	60-80	16	100	18,75	81,25	30	16,0954186	70	665,4395074	3505,780861	347476,0171	5512959,519
SH12	07.07.2022 00:06	16	8,15	3,6	185	20-40	40-60	Okt 20	60-80	23	100	60,86956522	26,08695652	30	20,6562301	90	589,1785085	3499,7649	347477,5367	5512991,59
SH12	08.07.2022 02:40	11	13,35	6,5	184	60-80	Okt 20	60-80	60-80	16	100	18,75	81,25	30	16,0954186	70	661,9492892	3518,782266	347484,9893	5512941,647
SH12	08.07.2022 03:35	11	10,13	4,8	32	60-80	0-10	20-40	80-100	107	100	0	100	15	2,041061472	30	368,2984617	3512,511083	347491,7434	5512996,348
SH12	06.07.2022 03:13	13	11,19	5,4	183	80-100	0-10	20-40	60-80	31	100	45,16129032	41,93548387	30	10,11758822	50	761,6365466	3494,768067	347509,4024	5513168,866
SH12	06.07.2022 04:51	11	8,03	3,4	184	60-80	Okt 20	60-80	60-80	16	100	18,75	81,25	30	16,0954186	70	680,1598183	3528,350388	347511,406	5513011,144
SH12	07.07.2022 00:00	19	11,6	5,5	185	20-40	40-60	Okt 20	60-80	23	100	60,86956522	26,08695652	30	20,6562301	90	585,5502628	3533,122061	347511,9629	5512992,298
SH12	06.07.2022 02:57	13	11,53	5,4	185	20-40	40-60	Okt 20	60-80	23	100	60,86956522	26,08695652	30	20,6562301	90	574,0113132	3529,463297	347534,0922	5513112,748
SH12	08.07.2022 02:34	11	10,95	5,2	184	60-80	Okt 20	60-80	60-80	16	100	18,75	81,25	30	16,0954186	70	670,1483614	3573,787535	347555,94	5513002,071
SH12	07.07.2022 04:35	14	11,7	5,3	185	20-40	40-60	Okt 20	60-80	23	100	60,86956522	26,08695652	30	20,6562301	90	573,6242153	3571,186679	347567,1812	5513065,926
SH12	07.07.2022 04:44	14	11,1	5,1	185	20-40	40-60	Okt 20	60-80	23	100	60,86956522	26,08695652	30	20,6562301	90	592,3596001	3589,77934	347586,1709	5513065,928
SH12	07.07.2022 23:44	13	11,5	5,3	183	80-100	0-10	20-40	60-80	31	100	45,16129032	41,93548387	30	10,11758822	50	781,3316985	3651,377842	347628,3371	5512970,645
SH12	06.07.2022 02:51	13	12,01	5,6	185	20-40	40-60	Okt 20	60-80	23	100	60,86956522	26,08695652	30	20,6562301	90	588,999915	3673,836379	347661,1777	5513014,45
SH12	08.07.2022 03:59	10	11,27	5,4	32	60-80	0-10	20-40	80-100	107	100	0	100	15	2,041061472	30	379,1410649	3675,897074	347665,6939	5513025,628
SH12	07.07.2022 23:31	13	11,45	5,4	15	0-10	80-100	40-60	20-40	7	100	28,57142857	71,42857143	50	17,99470822	70	744,8252479	3735,226266	347718,8665	5512990,89
SH12	08.07.2022 04:17	11	11,87	5,2	22	80-100	0-10	80-100	80-100	22	100	63,63636364	4,545454545	30	11,84313051	50	442,8827892	1286,558127	419527,5746	5502744,469
SH12	08.07.2022 03:29	12	10,48	4,7	6	0-10	20-40	0-10	60-80	32	0	0	0	30	12,04828993	50	466,5828684	1255,335755	419555,1248	5502697,56
SH12	08.07.2022 03:56	11	11,31	4,8	5	0-10	60-80	0-10	60-80	32	0	0	0	30	11,93796972	50	508,8608475	734,4235263	420097,0306	5502803,121
SH12	06.07.2022 02:45	14	11,04	4,6	176	40-60	40-60	40-60	40-60	15	86,66666667	26,66666667	26,66666667	30	38,10074365	130	449,3817054	691,2409927	420137,55	5502787,259
SH12	06.07.2022 00:33	16	9,06	3,9	168	80-100	20-40	20-40	80-100	20	100	5	90	22,5	24,543195	90	348,7484161	659,7189926	420176,3293	5502809,319
SH12	06.07.2022 02:48	14	8,84	3,8	185	20-40	40-60	Okt 20	60-80	23	100	60,86956522	26,08695652	30	20,6562301	90	553,4106265	631,7600596	420203,458	5502802,439
SH12	08.07.2022 04:23	11	11,87	5,2	32	60-80	0-10	20-40	80-100	107	100	0	100	15	2,041061472	30	384,2290379	618,0176787	420204,6973	5502753,059
SH12	06.07.2022 00:49	NA	9,6	4,1	178	0-10	40-60	20-40	60-80	37	13,51351351	2,702702703	2,702702703	30	16,27120931	70	301,3916056	625,8121151	420204,8363	5502785,836
SH12	06.07.2022 00:53	NA	9,6	4,1	169	0-10	80-100	40-60	Okt 20	20	95	5	15	30	19,14453337	70	299,3823317	583,2809439	420226,3457	5502662,531
SH12	06.07.2022 04:30	13	10	4,5	173	80-100	20-40	80-100	40-60	13	100	0	61,53846154	15	19,08986844	70	741,8189037	603,821237	420238,4057	5502819,406
SH12	06.07.2022 02:39	14	11,04	4,6	175	0-10	60-80	Okt 20	Okt 20	7	100	42,85714286	57,14285714	30	13,75811449	50	546,1884999	553,4175824	420275,196	5502768,636
SH12	06.07.2022 00:40	16	8,73	4	178	0-10	40-60	20-40	60-80	37	13,51351351	2,702702703	2,702702703	30	16,27120931	70	297,3766072	529,6139185	420281,3029	5502674,507
SH12	06.07.2022 02:54	14	8,84	3,8	185	20-40	40-60	Okt 20	60-80	23	100	60,86956522	26,08695652	30	20,6562301	90	586,3751826	551,0828473	420295,5828	5502821,783
SH12	06.07.2022 00:30	16	9,06	3,9	177	80-100	Okt 20	20-40	60-80	21	100	42,85714286	47,61904762	30	14,10842369	50	381,4544943	519,366468	420313,5126	5502777,82
SH12	06.07.2022 02:35	14	11,62	5	165	0-10	40-60	20-40	40-60	5	100	0	100	70	8,94427191	70	688,9627112	469,6310811	420360,2322	5502760,624
SH12	06.07.2022 00:43	16	8,73	4	177	80-100	Okt 20	20-40	60-80	21	100	42,85714286	47,61904762	30	14,10842369	50	360,3546534	405,7236398	420430,6162	5502767,973
SH12	06.07.2022 03:00	14	9,46	4,1	185	20-40	40-60	Okt 20	60-80	23	100	60,86956522	26,08695652	30	20,6562301	90	581,0580905	405,7236398	420430,6162	5502767,973
SH12	06.07.2022 02:42	14	11,04	4,6	175	0-10	60-80	Okt 20	Okt 20	7	100	42,85714286	57,14285714	30	13,75811449	50	552,3111874	321,1682684	420530,1896	5502780,154
SH12	08.07.2022 03:04	12	11,29	5,2	324	80-100	0-10	0-10	80-100	36	100	11,11111111	88,88888889	30	11,73365124	50	1210,262317	249,7672433	420577,172	5502714,405
SH12	06.07.2022 03:03	14	9,46	4,1	5	0-10	60-80	0-10	60-80	32	0	0	0	30	11,93796972	50	535,9999799	108,9630405	420737,5958	5502702,164
SH12	07.07.2022 04:59	15	9,48	4,4	185	20-40	40-60	Okt 20	60-80	23	100	60,86956522	26,08695652	30	20,6562301	90	520,5886657	72,1942214	420941,8611	5502693,824
SH12	07.07.2022 22:28	15	12,59	6	176	40-60	40-60	40-60	40-60	15	86,66666667	26,66666667	26,66666667	30	38,10074365	130	441,8339819	161,1080112	420944,3709	5502836,284
SH12	07.07.2022 22:22	15	13,17	6,2	177	80-100	Okt 20	20-40	60-80	21	100	42,85714286	47,61904762	30	14,10842369	50	427,6682282	63,91462193	420950,0855	5502691,136
SH12	07.07.2022 05:02	15	9,48	4,4	176	40-60	40-60	40-60	40-60	15	86,66666667	26,66666667	26,66666667	30	38,10074365	130	505,7405778	54,08669335	420960,2932	5502684,601
SH12	07.07.2022 22:16	15	13,17	6,2	157	80-100	Okt 20	0-10	60-80	12	100	25	75	30	23,69311369	90	603,8299178	46,26361325	420968,0788	5502685,382
SH12	07.07.2022 04:38	15	11,01	4,6	176	40-60	40-60	40-60	40-60	15	86,66666667	26,66666667	26,66666667	30	38,10074365	130	499,1085701	31,74299755	420991,5802	5502668,528
SH12	07.07.2022 22:19	15	13,17	6,2	176	40-60	40-60	40-60	40-60	15	86,66666667	26,66666667	26,66666667	30	38,10074365	130	435,2367375	12,62817978	421002,2904	5502686,272
SH12	07.07.2022 04:29	15	10,92	5	176	40-60	40-60	40-60	40-60	15	86,66666667	26,66666667	26,66666667	30	38,10074365	130	504,6536002	16,7195811	421015,119	5502674,318
SH12	07.07.2022 22:25	15	13,17	6,2	177	80-100	Okt 20	20-40	60-80	21	100	42,85714286	47,61904762	30	14,10842369	50	401,0885695	19,90339436	421021,6193	5502709,387
SH12	07.07.2022 04:41	15	11,01	4,6	185	20-40	40-60	Okt 20	60-80	23	100	60,86956522	26,08695652	30	20,6562301	90	547,0112082	17,93400603	421027,6332	5502702,652
SH12	07.07.2022 04:17	15	10,58	4,8	176	40-60	40-60	40-60	40-60	15	86,66666667	26,66666667	26,66666667	30	38,10074365	130	505,5024285	87,10675823	421231,17	5503308,216
SH12	07.07.2022 00:09	17	7,86	3,5	165	0-10	40-60	20-40	40-60	5	100	0	100	70	8,94427191	70	659,8154965	730,432957	421273,3389	5503373,844
SH12	07.07.2022 03:01	16	7,95	3,5	146	40-60	20-40	20-40	60-80	19	94,73684211	0	94,73684211	30	21,61600014	70	732,8004404	212,1122703	421285,0442	5503182,026
SH12	07.07.2022 04:14	15	10,08	4,7	175	0-10	60-80	Okt 20	Okt 20	7	100	42,85714286	57,14285714	30	13,75811449	50	549,9307183	115,3216633	421294,836	5503283,777
SH12	07.07.2022 03:44	16	9,78	4,3	176	40-60	40-60	40-60	40-60	15	86,66666667	26,66666667	26,66666667	30	38,10074365	130	483,5408649	157,4545321	421337,7081	5503258,018
SH12	08.07.2022 01:56	12	10,85	4,5	158	60-80	20-40	20-40	60-80	10	100	10	90	50	19,72730764	70	487,1702458	236,2897544	421373,3145	5503187,465
SH12	07.07.2022 00:12	17	7,86	3,5	185	20-40	40-60	Okt 20	60-80	23	100	60,86956522	26,08695652	30	20,6562301	90	584,4567246	679,9549117	421381,8459	5503262,864
SH12	08.07.2022 00:20	13	9,39	4,1	177	80-100	Okt 20	20-40	60-80	21	100	42,85714286	47,61904762	30	14,10842369	50	350,756616	209,7030858	421396,9296	5503237,626
SH12	08.07.2022 03:41	12	10,9	4,4	176	40-60	40-60	40-60	40-60	15	86,66666667	26,66666667	26,66666667	30	38,10074365	130	508,6404088	234,4893125	421411,403	5503217,291
SH12	07.07.2022 04:26	15	10,92	5	176	40-60	40-60	40-60	40-60	15	86,66666667	26,66666667	26,66666667	30	38,10074365	130	506,9088844	206,8420485	421415,055	5503260,981
SH12	07.07.2022 04:23	15	10,58	4,8	176	40-60	40-60	40-60	40-60	15	86,66666667	26,66666667	26,66666667	30	38,10074365	130	510,4583713	197,627729	421417,5377	5503279,58
SH12	08.07.2022 01:53	12	11,28	4,6	185	20-40	40-60	Okt 20	60-80	23	100	60,86956522	26,08695652	30	20,6562301	90	547,4871836	301,5977478	421493,5728	5503207,489
SH12	08.07.2022 00:08	13	9,74	4,1	177	80-100	Okt 20	20-40	60-80	21	100	42,85714286	47,61904762	30	14,10842369	50	365,539762	699,3640692	421500,6296	5503193,296
SH12	07.07.2022 23:58	13	11,03	4,6	174	60-80	60-80	80-100	Okt 20	13	100	0	46,15384615	15	24,11909553	70	698,0558574	728,7291059	421502,238	5503231,99
SH12	07.07.2022 23:52	14	10,29	4,5	174	60-80	60-80	80-100	Okt 20	13	100	0	46,15384615	15	24,11909553	70	691,1776343	812,6342661	421522,6907	5503324,726
SH12	08.07.2022 00:11	13	9,74	4,1	177	80-100	Okt 20	20-40	60-80	21	100	42,85714286	47,61904762	30	14,10842369	50	357,9186793	776,1319295	421563,3602	5503239,256
SH12	08.07.2022 00:17	13	9,39	4,1	177	80-100	Okt 20	20-40	60-80	21	100	42,85714286	47,61904762	30	14,10842369	50	429,9144012	366,305096	421594,0032	5503253,233
SH12	07.07.2022 04:20	15	10,58	4,8	175	0-10	60-80	Okt 20	Okt 20	7	100	42,85714286	57,14285714	30	13,75811449	50	545,1923232	1023,786751	421671,416	5503475,821
SH12	08.07.2022 03:50	12	9,79	4,3	175	0-10	60-80	Okt 20	Okt 20	7	100	42,85714286	57,14285714	30	13,75811449	50	560,682804	853,5717526	421708,2641	5503187,57
SH12	08.07.2022 03:47	12	9,79	4,3	175	0-10	60-80	Okt 20	Okt 20	7	100	42,85714286	57,14285714	30	13,75811449	50	535,9476928	842,7856993	421733,1563	5503130,434
SH12	08.07.2022 03:44	12	10,9	4,4	175	0-10	60-80	Okt 20	Okt 20	7	100	42,85714286	57,14285714	30	13,75811449	50	532,6768726	948,0485212	421812,7015	5503201,756
SH12	08.07.2022 03:53	12	9,79	4,3	185	20-40	40-60	Okt 20	60-80	23	100	60,86956522	26,08695652	30	20,6562301	90	547,3403248	941,4918539	421814,0841	5503187,258
SH12	08.07.2022 04:08	11	11,26	4,8	175	0-10	60-80	Okt 20	Okt 20	7	100	42,85714286	57,14285714	30	13,75811449	50	578,6333297	1021,784375	421895,0629	5503208,466
SH12	08.07.2022 04:11	11	11,26	4,8	176	40-60	40-60	40-60	40-60	15	86,66666667	26,66666667	26,66666667	30	38,10074365	130	423,944781	1106,780123	422033,7601	5503121,176
SH12	08.07.2022 04:14	11	11,26	4,8	176	40-60	40-60	40-60	40-60	15	86,66666667	26,66666667	26,66666667	30	38,10074365	130	493,2465684	1394,156757	422250,3647	5503335,263
SH13	11.07.2022 00:49	15	0	1,5	32	60-80	0-10	20-40	80-100	107	100	0	100	15	2,041061472	30	330,4416576	427,15195	344406,4368	5514058,463
SH13	12.07.2022 03:35	15	10,94	5	12	60-80	20-40	20-40	80-100	24	100	33,33333333	45,83333333	40	18,90934705	70	509,5730473	483,6795853	344443,8487	5514102,107
SH13	11.07.2022 02:24	15	4,93	1,9	2	Okt 20	40-60	40-60	60-80	12	33,33333333	0	0	50	21,0338832	70	457,4432222	445,9284405	344458,0664	5514015,431
SH13	11.07.2022 02:18	15	4,93	1,9	13	80-100	Okt 20	0-10	60-80	12	100	8,333333333	75	30	18,52516716	70	453,0594353	433,6319738	344462,6549	5513980,127
SH13	12.07.2022 03:29	15	10,94	5	9	40-60	Okt 20	20-40	80-100	33	100	3,03030303	96,96969697	15	7,301670627	50	815,7637213	506,6603615	344467,6268	5514109,265
SH13	11.07.2022 00:04	15	6,33	2,4	2	Okt 20	40-60	40-60	60-80	12	33,33333333	0	0	50	21,0338832	70	442,0618514	462,6557108	344477,0677	5514015,719
SH13	11.07.2022 00:07	15	6,66	2,5	19	20-40	40-60	40-60	40-60	8	100	12,5	50	22,5	21,54729018	70	627,1994526	519,5008524	344480,2219	5514114,029
SH13	11.07.2022 00:10	15	6,66	2,5	18	80-100	80-100	80-100	20-40	3	100	0	100	15	31,75426481	70	661,3857826	505,4725351	344480,9886	5514089,655
SH13	12.07.2022 03:38	15	12,19	5,7	17	Okt 20	40-60	40-60	20-40	4	100	50	50	50	10	70	565,7475024	515,2745893	344488,5173	5514095,972
SH13	12.07.2022 03:32	15	10,94	5	17	Okt 20	40-60	40-60	20-40	4	100	50	50	50	10	70	552,8109094	563,3031284	344537,0975	5514110,328
SH13	11.07.2022 23:57	17	10,67	5	160	Okt 20	60-80	40-60	40-60	11	100	9,090909091	90,90909091	30	22,52271581	70	275,1813769	65,02970337	344758,575	5514250,189
SH13	12.07.2022 00:00	20	10,11	4,8	178	0-10	40-60	20-40	60-80	37	13,51351351	2,702702703	2,702702703	30	16,27120931	70	300,2159969	281,0052691	344973,7022	5513993,488
SH13	11.07.2022 23:27	16	9,26	4,1	374	40-60	20-40	0-10	60-80	19	5,263157895	0	5,263157895	30	21,7205807	90	668,4208539	727,5442098	344994,2254	5513311,777
SH13	12.07.2022 02:52	15	12,15	5,6	373	60-80	0-10	20-40	60-80	25	0	0	0	30	13,12757911	70	677,2124961	648,2943932	345006,4179	5513420,508
SH13	12.07.2022 02:37	15	11,67	5,4	381	40-60	40-60	Okt 20	60-80	14	14,28571429	0	14,28571429	50	18,12653934	70	688,113162	659,5792651	345012,3012	5513410,699
SH13	11.07.2022 23:24	16	9,12	4	374	40-60	20-40	0-10	60-80	19	5,263157895	0	5,263157895	30	21,7205807	90	657,4774842	694,5418506	345014,9931	5513367,783
SH13	12.07.2022 02:43	15	11,67	5,4	374	40-60	20-40	0-10	60-80	19	5,263157895	0	5,263157895	30	21,7205807	90	660,5562429	745,960057	345024,4797	5513310,517
SH13	12.07.2022 02:55	15	12,15	5,6	374	40-60	20-40	0-10	60-80	19	5,263157895	0	5,263157895	30	21,7205807	90	641,5644609	843,2524613	345032,9508	5513198,941
SH13	12.07.2022 02:02	NA	NA	NA	372	20-40	40-60	Okt 20	60-80	22	0	0	0	30	14,54951242	70	617,3872303	742,204348	345040,2097	5513327,007
SH13	12.07.2022 02:05	15	9,24	4,3	374	40-60	20-40	0-10	60-80	19	5,263157895	0	5,263157895	30	21,7205807	90	666,3696297	685,7815187	345054,3437	5513413,05
SH13	11.07.2022 04:04	15	7,19	2,6	312	80-100	0-10	60-80	80-100	25	88	24	64	30	11,18033989	50	430,8845282	758,4041789	345057,1111	5513319,667
SH13	12.07.2022 02:58	14	12,68	5,9	373	60-80	0-10	20-40	60-80	25	0	0	0	30	13,12757911	70	669,7409555	703,0990922	345062,9682	5513397,425
SH13	12.07.2022 03:01	14	12,68	5,9	375	60-80	Okt 20	0-10	40-60	12	16,66666667	0	0	30	28,71951612	110	653,1713672	776,570252	345072,2025	5513308,468
SH13	10.07.2022 23:17	15	6,72	2,3	374	40-60	20-40	0-10	60-80	19	5,263157895	0	5,263157895	30	21,7205807	90	622,3582674	723,1391741	345078,9636	5513384,928
SH13	12.07.2022 02:49	15	12,15	5,6	373	60-80	0-10	20-40	60-80	25	0	0	0	30	13,12757911	70	658,2317947	764,1161754	345082,7959	5513333,425
SH13	12.07.2022 02:46	15	12,15	5,6	374	40-60	20-40	0-10	60-80	19	5,263157895	0	5,263157895	30	21,7205807	90	648,2704654	755,3741683	345083,7581	5513345,821
SH13	11.07.2022 23:30	16	9,26	4,1	382	40-60	20-40	0-10	60-80	28	7,142857143	0	0	30	8,347210667	50	706,5990129	736,9099759	345102,8765	5513388,762
SH13	11.07.2022 03:53	15	7,21	2,5	374	40-60	20-40	0-10	60-80	19	5,263157895	0	5,263157895	30	21,7205807	90	626,1195465	828,6044859	345104,949	5513268,03
SH13	11.07.2022 23:20	16	9,12	4	381	40-60	40-60	Okt 20	60-80	14	14,28571429	0	14,28571429	50	18,12653934	70	753,8313271	742,4400676	345143,8596	5513424,092
SH13	12.07.2022 00:09	17	10,69	5	178	0-10	40-60	20-40	60-80	37	13,51351351	2,702702703	2,702702703	30	16,27120931	70	332,9135713	762,1639882	345149,1641	5513525,418
SH13	12.07.2022 00:06	17	10,69	5	179	80-100	20-40	40-60	80-100	12	100	33,33333333	66,66666667	30	21,68559779	70	211,7919316	822,6675956	345159,2917	5513461,808
SH13	12.07.2022 00:26	16	10,72	5	177	80-100	Okt 20	20-40	60-80	21	100	42,85714286	47,61904762	30	14,10842369	50	357,2957485	835,7827614	345171,0235	5513453,259
SH13	12.07.2022 04:12	16	12,09	5,6	177	80-100	Okt 20	20-40	60-80	21	100	42,85714286	47,61904762	30	14,10842369	50	418,3728564	839,642445	345187,479	5513377,631
SH13	12.07.2022 00:38	16	10,7	4,9	178	0-10	40-60	20-40	60-80	37	13,51351351	2,702702703	2,702702703	30	16,27120931	70	290,2065217	863,7603758	345199,7404	5513437,305
SH13	12.07.2022 04:21	16	10,94	5,1	176	40-60	40-60	40-60	40-60	15	86,66666667	26,66666667	26,66666667	30	38,10074365	130	448,7354678	773,9250465	345199,9183	5513457,95
SH13	12.07.2022 04:09	16	12,09	5,6	177	80-100	Okt 20	20-40	60-80	21	100	42,85714286	47,61904762	30	14,10842369	50	404,7791716	894,1614668	345203,5335	5513324,915
SH13	12.07.2022 04:06	16	12,09	5,6	177	80-100	Okt 20	20-40	60-80	21	100	42,85714286	47,61904762	30	14,10842369	50	388,8253883	824,8289899	345207,3571	5513404,147
SH13	12.07.2022 04:36	16	11,54	5,5	177	80-100	Okt 20	20-40	60-80	21	100	42,85714286	47,61904762	30	14,10842369	50	390,1086642	784,8774957	345211,8208	5513452,063
SH13	12.07.2022 00:29	16	10,72	5	177	80-100	Okt 20	20-40	60-80	21	100	42,85714286	47,61904762	30	14,10842369	50	341,2524582	850,0068852	345216,0476	5513463,048
SH13	12.07.2022 04:15	16	12,09	5,6	177	80-100	Okt 20	20-40	60-80	21	100	42,85714286	47,61904762	30	14,10842369	50	389,6272365	856,9616196	345216,3518	5513372,618
SH13	12.07.2022 04:27	16	11,16	5,2	177	80-100	Okt 20	20-40	60-80	21	100	42,85714286	47,61904762	30	14,10842369	50	390,2591163	800,4953476	345221,1534	5513439,403
SH13	12.07.2022 04:30	16	11,16	5,2	177	80-100	Okt 20	20-40	60-80	21	100	42,85714286	47,61904762	30	14,10842369	50	378,1360853	855,6552571	345221,409	5513376,709
SH13	12.07.2022 00:35	16	10,72	5	177	80-100	Okt 20	20-40	60-80	21	100	42,85714286	47,61904762	30	14,10842369	50	391,5898628	914,2418276	345224,3386	5513393,217
SH13	12.07.2022 00:32	16	10,72	5	177	80-100	Okt 20	20-40	60-80	21	100	42,85714286	47,61904762	30	14,10842369	50	354,5865913	858,972182	345224,7542	5513457,906
SH13	12.07.2022 04:03	16	12,84	5,9	177	80-100	Okt 20	20-40	60-80	21	100	42,85714286	47,61904762	30	14,10842369	50	408,4594771	836,3216658	345235,7872	5513492,067
SH13	11.07.2022 03:11	16	6,03	2,4	61	0-10	60-80	20-40	80-100	35	57,14285714	0	22,85714286	30	11,04421975	50	418,8255403	886,4189549	420911,2605	5502367,699
SH13	11.07.2022 04:21	16	7,26	2,8	392	20-40	40-60	0-10	40-60	41	58,53658537	0	31,70731707	30	12,68641486	50	675,783849	876,7812967	420920,8934	5502367,391
SH13	11.07.2022 03:02	16	5,44	2,1	369	Okt 20	20-40	20-40	40-60	27	62,96296296	3,703703704	3,703703704	30	10,64514388	50	218,8814356	783,646111	421014,0097	5502300,946
SH13	11.07.2022 03:05	16	5,44	2,1	366	80-100	0-10	0-10	60-80	59	100	6,779661017	93,22033898	30	11,12203178	50	184,7041586	768,0546097	421030,0174	5502292,434
SH13	12.07.2022 04:00	16	12,84	5,9	32	60-80	0-10	20-40	80-100	107	100	0	100	15	2,041061472	30	390,960225	270,5859938	421041,8205	5502755,179
SH13	12.07.2022 04:44	16	11,54	5,5	5	0-10	60-80	0-10	60-80	32	0	0	0	30	11,93796972	50	510,22771	289,5868678	421070,5931	5502741,088
SH13	11.07.2022 01:57	16	4,75	1,9	251	0-10	80-100	40-60	60-80	23	56,52173913	0	8,695652174	15	16,07787373	70	524,6550482	44,68212788	421075,9754	5502371,877
SH13	11.07.2022 03:38	16	6,43	2,6	368	0-10	80-100	0-10	60-80	39	17,94871795	2,564102564	0	30	14,209964	50	246,3192807	720,8806025	421076,1971	5502343,582
SH13	11.07.2022 23:54	17	10,48	4,8	178	0-10	40-60	20-40	60-80	37	13,51351351	2,702702703	2,702702703	30	16,27120931	70	320,5047354	296,0621247	421085,0115	5502723,486
SH13	12.07.2022 04:18	16	10,94	5,1	6	0-10	20-40	0-10	60-80	32	0	0	0	30	12,04828993	50	455,8316504	302,3765847	421087,3885	5502734,645
SH13	11.07.2022 01:40	16	6,45	2,6	393	80-100	Okt 20	Okt 20	40-60	39	76,92307692	2,564102564	2,564102564	30	11,26601424	50	326,0222984	730,3720203	421090,0396	5502516,44
SH13	11.07.2022 23:51	17	10,48	4,8	178	0-10	40-60	20-40	60-80	37	13,51351351	2,702702703	2,702702703	30	16,27120931	70	325,2188186	303,5573199	421091,5845	5502727,291
SH13	12.07.2022 02:34	16	10,46	4,7	385	0-10	80-100	Okt 20	80-100	31	29,03225806	0	0	30	17,22869574	70	603,1607668	725,5011868	421094,181	5502512,993
SH13	11.07.2022 01:54	16	5,34	2,1	368	0-10	80-100	0-10	60-80	39	17,94871795	2,564102564	0	30	14,209964	50	253,2793599	709,9441225	421104,8025	5502490,744
SH13	12.07.2022 02:28	16	10,46	4,7	387	0-10	0-10	0-10	80-100	28	7,142857143	0	0	30	12,26363834	50	704,5873726	675,1365243	421133,2642	5502456,548
SH13	12.07.2022 02:31	16	10,46	4,7	386	0-10	80-100	40-60	60-80	17	64,70588235	0	11,76470588	30	13,74665735	70	664,9672476	689,7148114	421134,7437	5502525,674
SH13	11.07.2022 03:08	16	6,03	2,4	369	Okt 20	20-40	20-40	40-60	27	62,96296296	3,703703704	3,703703704	30	10,64514388	50	228,30354	679,288645	421136,2416	5502490,58
SH13	11.07.2022 01:04	16	0	1,6	62	0-10	60-80	60-80	80-100	51	1,960784314	0	0	15	8,444745437	50	138,2329543	706,8052289	421137,8182	5502588,055
SH13	12.07.2022 03:07	16	10,13	4,7	378	0-10	80-100	20-40	20-40	24	87,5	0	0	30	14,16133745	50	610,2821212	650,4146054	421147,2147	5502361,605
SH13	11.07.2022 01:51	16	5,34	2,1	386	0-10	80-100	40-60	60-80	17	64,70588235	0	11,76470588	30	13,74665735	70	627,3993772	644,3145298	421155,0788	5502388,483
SH13	12.07.2022 03:04	16	10,92	5,1	383	0-10	60-80	80-100	40-60	27	37,03703704	3,703703704	22,22222222	30	17,72293892	90	415,3350469	607,8517535	421202,1466	5502458,033
SH13	10.07.2022 23:21	16	6,76	2,7	385	0-10	80-100	Okt 20	80-100	31	29,03225806	0	0	30	17,22869574	70	574,6782273	658,8234341	421205,4176	5502622,963
SH13	11.07.2022 04:07	16	7,04	2,8	385	0-10	80-100	Okt 20	80-100	31	29,03225806	0	0	30	17,22869574	70	569,0619013	614,9314784	421221,0059	5502548,34
SH13	12.07.2022 02:25	16	11,13	5,3	379	0-10	Okt 20	Okt 20	60-80	24	8,333333333	0	4,166666667	40	13,58681159	70	629,5790983	588,9345652	421229,7757	5502491,431
SH13	11.07.2022 22:58	17	9,45	4,4	186	0-10	40-60	20-40	60-80	26	38,46153846	0	11,53846154	50	18,3889599	70	245,3625891	444,9224738	421230,8346	5502757,63
SH13	11.07.2022 04:18	16	7,26	2,8	396	Okt 20	40-60	0-10	Okt 20	22	27,27272727	0	0	30	18,21736244	70	549,0922615	520,9427743	421314,9356	5502530,472
SH13	11.07.2022 03:20	16	5,62	2,3	64	Okt 20	60-80	20-40	60-80	73	20,54794521	0	20,54794521	15	8,100045098	50	320,0218141	226,9268678	421324,6259	5502344,684
SH13	11.07.2022 03:23	16	5,62	2,3	64	Okt 20	60-80	20-40	60-80	73	20,54794521	0	20,54794521	15	8,100045098	50	317,9316171	259,7793951	421353,6028	5502379,395
SH13	11.07.2022 03:35	16	5,88	2,4	369	Okt 20	20-40	20-40	40-60	27	62,96296296	3,703703704	3,703703704	30	10,64514388	50	153,5639589	445,4365094	421385,7717	5502673,002
SH13	12.07.2022 01:47	16	9,65	4,5	65	Okt 20	60-80	20-40	60-80	50	62	0	30	15	9,994386179	50	201,476942	409,7469659	421389,3887	5502374,78
SH13	11.07.2022 03:14	16	6,03	2,4	63	0-10	80-100	40-60	40-60	45	11,11111111	2,222222222	6,666666667	30	10,14665193	50	203,9023723	416,127551	421403,1248	5502050,049
SH13	11.07.2022 03:32	16	5,88	2,4	65	Okt 20	60-80	20-40	60-80	50	62	0	30	15	9,994386179	50	194,9109838	377,5421108	421473,2156	5502291,152
SH13	11.07.2022 03:41	16	6,43	2,6	63	0-10	80-100	40-60	40-60	45	11,11111111	2,222222222	6,666666667	30	10,14665193	50	187,7166671	311,2808113	421487,1775	5502302,905
SH14	14.07.2022 01:00	22	9,48	4,1	134	40-60	40-60	40-60	60-80	8	100	12,5	87,5	40	23,82038443	70	229,0866065	435,4643143	343636,6972	5514700,216
SH14	13.07.2022 03:13	21	7,92	3,3	136	0-10	80-100	Okt 20	80-100	15	86,66666667	20	53,33333333	30	17,38910442	70	51,62891616	526,8532442	343654,8368	5514408,917
SH14	13.07.2022 02:40	21	7,16	2,6	81	Okt 20	60-80	40-60	60-80	21	0	0	0	30	11,54700538	70	63,29160526	560,7012537	344331,7669	5514235,627
SH14	13.07.2022 02:43	21	7,16	2,6	81	Okt 20	60-80	40-60	60-80	21	0	0	0	30	11,54700538	70	82,73333518	556,1372203	344340,7273	5514245,651
SH14	13.07.2022 02:37	21	7,16	2,6	81	Okt 20	60-80	40-60	60-80	21	0	0	0	30	11,54700538	70	82,4813156	716,1192252	344417,5388	5514105,312
SH14	14.07.2022 01:23	22	9,7	4	76	Okt 20	0-10	60-80	80-100	21	47,61904762	0	14,28571429	30	14,69126725	50	149,3436496	354,7874966	344694,3493	5514179,028
SH14	14.07.2022 01:20	22	9,7	4	76	Okt 20	0-10	60-80	80-100	21	47,61904762	0	14,28571429	30	14,69126725	50	200,1547657	175,0809104	344720,7613	5513990,843
SH14	13.07.2022 22:57	24	11,11	5	114	80-100	0-10	Okt 20	80-100	16	100	6,25	87,5	40	28,9521876	90	285,7057185	131,0306522	344738,2361	5513747,24
SH14	13.07.2022 03:07	21	7,51	2,8	221	80-100	0-10	60-80	80-100	36	97,22222222	27,77777778	33,33333333	30	10,44543646	50	341,5846285	85,97156039	344741,662	5513878,609
SH14	13.07.2022 02:58	21	7,15	2,7	72	80-100	0-10	60-80	80-100	21	61,9047619	28,57142857	23,80952381	30	18,3646918	70	237,6681313	116,0229889	344744,9983	5513761,213
SH14	14.07.2022 04:20	21	7,72	3,2	76	Okt 20	0-10	60-80	80-100	21	47,61904762	0	14,28571429	30	14,69126725	50	85,91000505	84,09200062	344762,8384	5513907,761
SH14	13.07.2022 02:52	21	6,41	2,2	114	80-100	0-10	Okt 20	80-100	16	100	6,25	87,5	40	28,9521876	90	128,5880556	123,7023507	344768,0578	5513959,322
SH14	13.07.2022 23:00	24	11,11	5	110	80-100	0-10	20-40	80-100	26	100	3,846153846	57,69230769	15	11,87919966	50	303,0776918	48,38379923	344779,3901	5513825,079
SH14	13.07.2022 23:32	23	10,54	4,9	218	80-100	Okt 20	60-80	80-100	34	100	50	11,76470588	30	12,68710238	50	456,8261876	106,2487159	344783,2126	5513749,084
SH14	14.07.2022 04:35	21	9,98	4,8	76	Okt 20	0-10	60-80	80-100	21	47,61904762	0	14,28571429	30	14,69126725	50	100,2791	90,58082249	344783,6224	5513930,049
SH14	13.07.2022 05:00	22	7,2	2,6	114	80-100	0-10	Okt 20	80-100	16	100	6,25	87,5	40	28,9521876	90	136,2036523	38,12937426	344784,6734	5513855,783
SH14	14.07.2022 04:26	21	9,98	4,8	76	Okt 20	0-10	60-80	80-100	21	47,61904762	0	14,28571429	30	14,69126725	50	148,4330409	81,46635704	344785,3221	5513920,743
SH14	14.07.2022 04:44	20	10,99	5,5	114	80-100	0-10	Okt 20	80-100	16	100	6,25	87,5	40	28,9521876	90	135,3006166	71,54297072	344788,3358	5513911,128
SH14	13.07.2022 03:04	21	7,15	2,7	311	0-10	60-80	0-10	80-100	29	0	0	0	30	14,03944128	50	315,5326983	55,86090169	344788,4208	5513892,642
SH14	14.07.2022 04:32	21	9,98	4,8	76	Okt 20	0-10	60-80	80-100	21	47,61904762	0	14,28571429	30	14,69126725	50	72,81055281	111,0754535	344789,7452	5513954,289
SH14	14.07.2022 04:41	20	10,99	5,5	76	Okt 20	0-10	60-80	80-100	21	47,61904762	0	14,28571429	30	14,69126725	50	161,445616	248,0244145	344791,7742	5514094,176
SH14	14.07.2022 01:26	22	9,44	4	76	Okt 20	0-10	60-80	80-100	21	47,61904762	0	14,28571429	30	14,69126725	50	152,3036292	55,72547641	344793,5486	5513895,915
SH14	13.07.2022 02:55	21	6,41	2,2	114	80-100	0-10	Okt 20	80-100	16	100	6,25	87,5	40	28,9521876	90	133,1803588	38,36835532	344795,7145	5513875,95
SH14	14.07.2022 01:32	22	9,44	4	81	Okt 20	60-80	40-60	60-80	21	0	0	0	30	11,54700538	70	68,08481025	287,6286107	344801,8882	5514134,925
SH14	13.07.2022 04:51	22	8,65	3,6	114	80-100	0-10	Okt 20	80-100	16	100	6,25	87,5	40	28,9521876	90	119,3727258	35,18449862	344805,0553	5513817,165
SH14	13.07.2022 23:23	24	10,41	4,5	110	80-100	0-10	20-40	80-100	26	100	3,846153846	57,69230769	15	11,87919966	50	404,1356151	23,0946042	344806,2331	5513864,875
SH14	14.07.2022 01:35	22	9,44	4	114	80-100	0-10	Okt 20	80-100	16	100	6,25	87,5	40	28,9521876	90	173,4918911	68,00210947	344808,7528	5513914,699
SH14	14.07.2022 05:05	20	10,5	5	114	80-100	0-10	Okt 20	80-100	16	100	6,25	87,5	40	28,9521876	90	151,359748	14,85201755	344811,1732	5513837,833
SH14	14.07.2022 04:29	21	9,98	4,8	72	80-100	0-10	60-80	80-100	21	61,9047619	28,57142857	23,80952381	30	18,3646918	70	160,3930131	59,72203545	344814,3785	5513907,234
SH14	13.07.2022 23:11	24	10,33	4,3	114	80-100	0-10	Okt 20	80-100	16	100	6,25	87,5	40	28,9521876	90	121,1359571	37,15878376	344819,5251	5513810,924
SH14	14.07.2022 04:59	20	10,5	5	114	80-100	0-10	Okt 20	80-100	16	100	6,25	87,5	40	28,9521876	90	200,6199708	29,13137016	344823,8312	5513877,074
SH14	14.07.2022 04:47	20	10,99	5,2	76	Okt 20	0-10	60-80	80-100	21	47,61904762	0	14,28571429	30	14,69126725	50	72,77021714	15,04038049	344836,864	5513850,297
SH14	14.07.2022 01:11	22	9,23	3,8	114	80-100	0-10	Okt 20	80-100	16	100	6,25	87,5	40	28,9521876	90	136,8005508	16,3140551	344837,7557	5513852,232
SH14	14.07.2022 04:38	20	10,99	5,5	81	Okt 20	60-80	40-60	60-80	21	0	0	0	30	11,54700538	70	101,8041696	39,83912596	344847,1464	5513817,1
SH14	14.07.2022 04:50	20	10,99	5,2	76	Okt 20	0-10	60-80	80-100	21	47,61904762	0	14,28571429	30	14,69126725	50	82,21379151	63,43540306	344853,1426	5513792,735
SH14	13.07.2022 23:03	24	11,11	5	114	80-100	0-10	Okt 20	80-100	16	100	6,25	87,5	40	28,9521876	90	223,2851124	60,17956287	344860,0928	5513801,411
SH14	14.07.2022 04:23	21	7,72	3,2	114	80-100	0-10	Okt 20	80-100	16	100	6,25	87,5	40	28,9521876	90	110,2682978	282,0944278	344866,5512	5514126,554
SH14	14.07.2022 01:14	22	9,23	3,8	76	Okt 20	0-10	60-80	80-100	21	47,61904762	0	14,28571429	30	14,69126725	50	120,8316327	58,90932747	344870,7525	5513881,068
SH14	13.07.2022 04:54	22	8,65	3,6	76	Okt 20	0-10	60-80	80-100	21	47,61904762	0	14,28571429	30	14,69126725	50	132,189664	58,83629034	344873,123	5513877,123
SH14	13.07.2022 04:57	22	7,2	2,6	76	Okt 20	0-10	60-80	80-100	21	47,61904762	0	14,28571429	30	14,69126725	50	88,48461934	64,09063406	344873,4142	5513809,735
SH14	13.07.2022 05:08	21	5,98	2	81	Okt 20	60-80	40-60	60-80	21	0	0	0	30	11,54700538	70	40,2568909	129,1749189	344894,5013	5513954,91
SH14	13.07.2022 04:47	22	8,65	3,6	76	Okt 20	0-10	60-80	80-100	21	47,61904762	0	14,28571429	30	14,69126725	50	68,08596746	136,0797574	344898,7615	5513960,363
SH14	13.07.2022 03:10	21	7,51	2,8	81	Okt 20	60-80	40-60	60-80	21	0	0	0	30	11,54700538	70	61,92801204	121,6125113	344899,9353	5513941,358
SH14	13.07.2022 03:33	23	9,31	4,1	181	20-40	40-60	20-40	60-80	10	100	40	20	50	26,58842689	90	134,879303	366,4507468	420511,9761	5502835
SH14	14.07.2022 02:21	22	10,4	4,7	180	60-80	Okt 20	0-10	60-80	18	88,88888889	16,66666667	16,66666667	50	22,11083194	90	127,9715483	1066,112578	420534,9064	5502396,673
SH14	13.07.2022 04:10	23	10,17	4,7	180	60-80	Okt 20	0-10	60-80	18	88,88888889	16,66666667	16,66666667	50	22,11083194	90	153,6673155	1029,412254	420605,4784	5502780,279
SH14	14.07.2022 02:18	22	10,4	4,7	181	20-40	40-60	20-40	60-80	10	100	40	20	50	26,58842689	90	59,7500496	924,7606944	420687,4594	5502327,558
SH14	14.07.2022 02:15	22	10,32	4,7	181	20-40	40-60	20-40	60-80	10	100	40	20	50	26,58842689	90	72,18753208	891,666435	420720,9503	5502671,339
SH14	14.07.2022 00:26	24	8,34	3,7	181	20-40	40-60	20-40	60-80	10	100	40	20	50	26,58842689	90	135,7702522	833,3219609	420768,4998	5502598,331
SH14	14.07.2022 00:14	24	8,21	3,7	181	20-40	40-60	20-40	60-80	10	100	40	20	50	26,58842689	90	124,261521	828,4424568	420778,4358	5502633,812
SH14	14.07.2022 01:57	23	10,45	4,8	181	20-40	40-60	20-40	60-80	10	100	40	20	50	26,58842689	90	141,4113554	782,1682093	420825,7886	5502636,241
SH14	14.07.2022 00:17	24	7,85	3,3	181	20-40	40-60	20-40	60-80	10	100	40	20	50	26,58842689	90	74,905109	775,986069	420829,2589	5502619,426
SH14	14.07.2022 02:09	22	9,99	4,5	188	20-40	40-60	40-60	60-80	13	100	23,07692308	53,84615385	30	19,89556064	70	92,85197012	245,0258049	420862,9641	5502402,252
SH14	13.07.2022 01:52	22	0	1,1	188	20-40	40-60	40-60	60-80	13	100	23,07692308	53,84615385	30	19,89556064	70	121,2945736	229,8334894	420874,8486	5502388,017
SH14	14.07.2022 00:20	24	7,85	3,3	181	20-40	40-60	20-40	60-80	10	100	40	20	50	26,58842689	90	82,67981142	716,1424969	420884,1272	5502578,085
SH14	14.07.2022 00:32	24	8,89	4,1	187	80-100	Okt 20	0-10	80-100	16	100	25	62,5	30	17,60385848	70	127,5240889	205,8656483	420904,4738	5502403,202
SH14	14.07.2022 01:54	23	10,02	4,7	181	20-40	40-60	20-40	60-80	10	100	40	20	50	26,58842689	90	48,59241234	674,0701525	420923,9243	5502551,815
SH14	13.07.2022 04:35	23	10,97	4,7	181	20-40	40-60	20-40	60-80	10	100	40	20	50	26,58842689	90	114,1096128	669,1776878	420927,8242	5502536,604
SH14	14.07.2022 02:40	22	9,86	4,6	187	80-100	Okt 20	0-10	80-100	16	100	25	62,5	30	17,60385848	70	176,2708061	186,7079472	420928,5535	5502411,407
SH14	13.07.2022 23:51	24	8,62	4	180	60-80	Okt 20	0-10	60-80	18	88,88888889	16,66666667	16,66666667	50	22,11083194	90	88,3154124	688,8567157	420932,7894	5502686,213
SH14	14.07.2022 03:18	22	8,28	4,1	181	20-40	40-60	20-40	60-80	10	100	40	20	50	26,58842689	90	135,4097717	693,6983733	420933,9287	5502292,927
SH14	13.07.2022 04:29	23	7,82	3,5	188	20-40	40-60	40-60	60-80	13	100	23,07692308	53,84615385	30	19,89556064	70	98,3182122	171,9841025	420939,2906	5502399,256
SH14	14.07.2022 00:41	24	9,12	4	181	20-40	40-60	20-40	60-80	10	100	40	20	50	26,58842689	90	55,7169389	649,2121645	420951,3597	5502576,911
SH14	14.07.2022 02:06	22	10,32	4,7	181	20-40	40-60	20-40	60-80	10	100	40	20	50	26,58842689	90	100,373559	656,2869659	420953,1593	5502632,168
SH14	13.07.2022 04:17	23	10,7	4,7	187	80-100	Okt 20	0-10	80-100	16	100	25	62,5	30	17,60385848	70	205,1038834	645,3469102	420955,5784	5502579,579
SH14	14.07.2022 03:55	22	7,68	3,3	188	20-40	40-60	40-60	60-80	13	100	23,07692308	53,84615385	30	19,89556064	70	94,0790665	845,5655418	420959,2266	5502447,528
SH14	14.07.2022 03:33	22	8,14	3,4	187	80-100	Okt 20	0-10	80-100	16	100	25	62,5	30	17,60385848	70	184,1418396	163,3836777	420959,4577	5502419,604
SH14	13.07.2022 04:07	23	7,83	3,6	26	40-60	40-60	40-60	40-60	27	100	22,22222222	77,77777778	30	17,75907135	70	229,4306982	154,4466053	420959,8218	5502401,997
SH14	14.07.2022 02:43	22	9,86	4,6	187	80-100	Okt 20	0-10	80-100	16	100	25	62,5	30	17,60385848	70	167,635517	134,8902186	420967,9826	5502368,928
SH14	13.07.2022 04:13	23	10,17	4,7	186	0-10	40-60	20-40	60-80	26	38,46153846	0	11,53846154	50	18,3889599	70	235,2476547	647,5277575	420976,891	5502689,727
SH14	14.07.2022 02:03	23	10,45	4,8	181	20-40	40-60	20-40	60-80	10	100	40	20	50	26,58842689	90	60,67582723	632,791489	420977,8263	5502635,227
SH14	13.07.2022 23:54	24	8,62	4	181	20-40	40-60	20-40	60-80	10	100	40	20	50	26,58842689	90	47,3015881	614,5593337	420985,5558	5502571
SH14	14.07.2022 02:00	23	10,45	4,8	188	20-40	40-60	40-60	60-80	13	100	23,07692308	53,84615385	30	19,89556064	70	155,5021836	620,608799	420992,5609	5502644,971
SH14	13.07.2022 02:05	22	0	1,5	187	80-100	Okt 20	0-10	80-100	16	100	25	62,5	30	17,60385848	70	174,2640697	126,6114476	420995,2474	5502406,975
SH14	14.07.2022 01:49	23	10,02	4,7	180	60-80	Okt 20	0-10	60-80	18	88,88888889	16,66666667	16,66666667	50	22,11083194	90	125,5219438	596,6421506	421019,4953	5502653,702
SH14	14.07.2022 00:38	24	9,22	4,1	187	80-100	Okt 20	0-10	80-100	16	100	25	62,5	30	17,60385848	70	204,291981	145,2420758	421022,9104	5502457,325
SH14	13.07.2022 04:23	23	10,7	4,7	181	20-40	40-60	20-40	60-80	10	100	40	20	50	26,58842689	90	138,4142962	577,9962255	421036,4146	5502644,72
SH14	13.07.2022 03:36	22	7,12	3	188	20-40	40-60	40-60	60-80	13	100	23,07692308	53,84615385	30	19,89556064	70	133,562487	83,4571935	421054,5333	5502404,244
SH14	14.07.2022 00:29	24	8,89	4,1	188	20-40	40-60	40-60	60-80	13	100	23,07692308	53,84615385	30	19,89556064	70	105,4650529	130,234911	421055,0893	5502455,963
SH14	14.07.2022 02:12	22	10,32	4,7	181	20-40	40-60	20-40	60-80	10	100	40	20	50	26,58842689	90	66,04302305	554,106583	421058,6253	5502635,139
SH14	13.07.2022 03:45	22	7,12	3	187	80-100	Okt 20	0-10	80-100	16	100	25	62,5	30	17,60385848	70	162,7441485	72,02570614	421058,8116	5502393,432
SH14	13.07.2022 02:14	22	0	1,1	188	20-40	40-60	40-60	60-80	13	100	23,07692308	53,84615385	30	19,89556064	70	114,5284635	98,34135453	421060,1284	5502423,757
SH14	13.07.2022 03:42	23	9,36	4,2	94	20-40	40-60	40-60	80-100	35	100	40	60	15	14,05720605	50	45,89587	277,6009045	421060,2449	5502734,908
SH14	13.07.2022 04:32	23	7,82	3,5	188	20-40	40-60	40-60	60-80	13	100	23,07692308	53,84615385	30	19,89556064	70	122,5394743	106,7407558	421061,1128	5502433,164
SH14	14.07.2022 03:58	22	7,76	3,7	181	20-40	40-60	20-40	60-80	10	100	40	20	50	26,58842689	90	142,2193204	739,5735987	421061,3989	5502409,552
SH14	13.07.2022 01:49	22	0	1,1	188	20-40	40-60	40-60	60-80	13	100	23,07692308	53,84615385	30	19,89556064	70	114,0796385	124,3620895	421061,887	5502452,003
SH14	13.07.2022 02:08	22	0	1,1	187	80-100	Okt 20	0-10	80-100	16	100	25	62,5	30	17,60385848	70	141,3204593	105,1902627	421062,4973	5502432,018
SH14	13.07.2022 02:11	23	0	1	180	60-80	Okt 20	0-10	60-80	18	88,88888889	16,66666667	16,66666667	50	22,11083194	90	104,4790653	280,0355099	421063,7644	5502733,037
SH14	14.07.2022 03:49	22	7,68	3,3	188	20-40	40-60	40-60	60-80	13	100	23,07692308	53,84615385	30	19,89556064	70	133,2770089	121,8709683	421066,1202	5502450,627
SH14	13.07.2022 04:04	23	7,75	3,7	188	20-40	40-60	40-60	60-80	13	100	23,07692308	53,84615385	30	19,89556064	70	128,7628739	113,5892847	421070,4118	5502443,188
SH14	14.07.2022 03:39	22	8,44	3,9	181	20-40	40-60	20-40	60-80	10	100	40	20	50	26,58842689	90	75,38556198	519,7147248	421076,4786	5502514,174
SH14	13.07.2022 04:38	23	9,75	4,4	54	0-10	60-80	60-80	60-80	83	18,07228916	0	12,04819277	30	10,10596226	50	74,13092396	305,5023047	421076,6017	5502764,55
SH14	14.07.2022 00:00	20	10,9	5,1	188	20-40	40-60	40-60	60-80	13	100	23,07692308	53,84615385	30	19,89556064	70	106,303516	211,8267349	421079,008	5502543,974
SH14	14.07.2022 02:54	22	9,45	4,4	187	80-100	Okt 20	0-10	80-100	16	100	25	62,5	30	17,60385848	70	185,8844336	39,39154657	421081,0521	5502368,559
SH14	13.07.2022 23:48	24	8,3	3,8	187	80-100	Okt 20	0-10	80-100	16	100	25	62,5	30	17,60385848	70	188,8137293	100,8931572	421087,2478	5502433,319
SH14	14.07.2022 03:15	23	8,51	3,6	181	20-40	40-60	20-40	60-80	10	100	40	20	50	26,58842689	90	68,16066759	505,7989934	421091,8712	5502541,071
SH14	13.07.2022 03:48	22	7,47	3,3	187	80-100	Okt 20	0-10	80-100	16	100	25	62,5	30	17,60385848	70	176,464535	87,85559534	421092,9954	5502420,713
SH14	14.07.2022 00:03	24	8,25	3,7	187	80-100	Okt 20	0-10	80-100	16	100	25	62,5	30	17,60385848	70	173,2922097	703,9185365	421105,6547	5502465,45
SH14	14.07.2022 00:23	24	8,04	3,5	188	20-40	40-60	40-60	60-80	13	100	23,07692308	53,84615385	30	19,89556064	70	145,3172391	100,4752902	421112,4496	5502432,431
SH14	13.07.2022 03:25	22	7,81	3,4	180	60-80	Okt 20	0-10	60-80	18	88,88888889	16,66666667	16,66666667	50	22,11083194	90	87,41338534	365,0120218	421130,8157	5502789,364
SH14	13.07.2022 04:20	23	7,83	3,5	187	80-100	Okt 20	0-10	80-100	16	100	25	62,5	30	17,60385848	70	157,6416394	277,6911213	421134,0206	5502608,345
SH14	14.07.2022 03:52	22	7,68	3,3	187	80-100	Okt 20	0-10	80-100	16	100	25	62,5	30	17,60385848	70	151,0440112	701,9715676	421173,3538	5502655,226
SH14	14.07.2022 03:24	22	8,28	4,1	181	20-40	40-60	20-40	60-80	10	100	40	20	50	26,58842689	90	139,5261568	427,3599852	421177,8255	5502588,128
SH14	14.07.2022 03:36	22	8,44	3,9	181	20-40	40-60	20-40	60-80	10	100	40	20	50	26,58842689	90	107,809394	425,7268094	421179,0097	5502585,804
SH14	14.07.2022 03:42	22	8,44	3,9	181	20-40	40-60	20-40	60-80	10	100	40	20	50	26,58842689	90	111,7206918	315,4804277	421288,6072	5502570,976
SH14	14.07.2022 03:06	23	8,51	3,6	181	20-40	40-60	20-40	60-80	10	100	40	20	50	26,58842689	90	67,59413874	342,4478516	421296,9372	5502666,829
SH14	14.07.2022 03:09	23	8,51	3,6	181	20-40	40-60	20-40	60-80	10	100	40	20	50	26,58842689	90	113,1689144	324,0846062	421311,0021	5502654,295
SH14	14.07.2022 03:12	23	8,51	3,6	181	20-40	40-60	20-40	60-80	10	100	40	20	50	26,58842689	90	120,490763	305,7784824	421325,4064	5502642,406
SH14	14.07.2022 03:03	23	8,92	3,9	180	60-80	Okt 20	0-10	60-80	18	88,88888889	16,66666667	16,66666667	50	22,11083194	90	122,3377372	299,4639284	421330,832	5502639,157
SH14	14.07.2022 04:53	19	10,79	5,3	72	80-100	0-10	60-80	80-100	21	61,9047619	28,57142857	23,80952381	30	18,3646918	70	205,830908	32,55207045	421607,6629	5502469,609
SH15	16.07.2022 05:00	16	0	1	187	80-100	Okt 20	0-10	80-100	16	100	25	62,5	30	17,60385848	70	194,6241648	3371,13017	347346,325	5512996,025
SH15	16.07.2022 04:38	16	0	1,3	187	80-100	Okt 20	0-10	80-100	16	100	25	62,5	30	17,60385848	70	198,1659176	3633,584061	347634,2567	5513082,568
SH15	17.07.2022 22:03	24	1,21	4,2	171	Okt 20	60-80	Okt 20	40-60	19	100	26,31578947	73,68421053	50	30,61026469	110	106,5562738	838,6992855	420968,4068	5502462,807
SH15	17.07.2022 22:24	23	1,29	4,4	171	Okt 20	60-80	Okt 20	40-60	19	100	26,31578947	73,68421053	50	30,61026469	110	66,41236887	832,3726545	420974,3773	5502460,028
SH15	17.07.2022 22:27	23	1,42	4,7	171	Okt 20	60-80	Okt 20	40-60	19	100	26,31578947	73,68421053	50	30,61026469	110	50,45271996	819,4897827	420983,9539	5502435,565
SH15	18.07.2022 00:07	22	1,8	6,4	161	40-60	20-40	40-60	60-80	29	100	20,68965517	75,86206897	30	24,4433093	110	259,9977786	819,4897827	420983,9539	5502435,565
SH15	16.07.2022 05:04	15	0	1,3	187	80-100	Okt 20	0-10	80-100	16	100	25	62,5	30	17,60385848	70	193,6058949	820,2653211	420985,5935	5502453,228
SH15	16.07.2022 05:07	15	0	1,5	180	60-80	Okt 20	0-10	60-80	18	88,88888889	16,66666667	16,66666667	50	22,11083194	90	138,2163265	813,3807309	420989,6118	5502431,552
SH15	17.07.2022 04:45	15	9,4	6,2	187	80-100	Okt 20	0-10	80-100	16	100	25	62,5	30	17,60385848	70	170,2047025	807,3623391	420995,1509	5502427,191
SH15	17.07.2022 22:09	23	1,38	4,7	180	60-80	Okt 20	0-10	60-80	18	88,88888889	16,66666667	16,66666667	50	22,11083194	90	136,6608834	800,4911973	421004,7935	5502447,87
SH15	17.07.2022 22:30	23	1,42	4,7	50	0-10	60-80	60-80	80-100	45	20	0	8,888888889	30	11,946852	50	128,4235456	775,947906	421021,2827	5502351,917
SH15	16.07.2022 05:10	15	0	1,5	187	80-100	Okt 20	0-10	80-100	16	100	25	62,5	30	17,60385848	70	197,083386	776,445915	421021,8593	5502378,002
SH15	17.07.2022 22:18	23	1,29	4,4	94	20-40	40-60	40-60	80-100	35	100	40	60	15	14,05720605	50	9,029820889	777,7796113	421028,9634	5502455,723
SH15	17.07.2022 22:21	23	1,29	4,4	94	20-40	40-60	40-60	80-100	35	100	40	60	15	14,05720605	50	16,13571514	761,9405461	421036,125	5502373,281
SH15	17.07.2022 22:12	23	1,38	4,7	94	20-40	40-60	40-60	80-100	35	100	40	60	15	14,05720605	50	14,45755753	755,7018277	421048,167	5502434,658
SH15	17.07.2022 22:06	23	1,38	4,7	180	60-80	Okt 20	0-10	60-80	18	88,88888889	16,66666667	16,66666667	50	22,11083194	90	119,7421933	746,6852304	421054,1975	5502409,048
SH15	16.07.2022 04:44	15	0	0,9	180	60-80	Okt 20	0-10	60-80	18	88,88888889	16,66666667	16,66666667	50	22,11083194	90	159,5549723	748,0652948	421064,5681	5502485,135
SH15	18.07.2022 00:10	22	1,8	6,4	153	Okt 20	60-80	20-40	60-80	13	100	23,07692308	30,76923077	30	30,42434922	110	198,3089104	736,5243166	421066,9039	5502430,096
SH15	16.07.2022 05:13	15	0	1,5	187	80-100	Okt 20	0-10	80-100	16	100	25	62,5	30	17,60385848	70	188,6735723	726,3713604	421084,3924	5502473,733
SH15	16.07.2022 04:50	15	0	1,4	180	60-80	Okt 20	0-10	60-80	18	88,88888889	16,66666667	16,66666667	50	22,11083194	90	172,2860404	725,613859	421089,7745	5502495,319
SH15	16.07.2022 04:41	15	0	0,9	187	80-100	Okt 20	0-10	80-100	16	100	25	62,5	30	17,60385848	70	193,6699876	697,9533327	421109,167	5502451,426
SH15	17.07.2022 22:15	23	1,38	4,7	94	20-40	40-60	40-60	80-100	35	100	40	60	15	14,05720605	50	11,33111566	698,1723935	421110,8052	5502461,769
SH15	17.07.2022 02:03	15	14,17	7,2	79	0-10	Okt 20	0-10	80-100	24	4,166666667	0	4,166666667	50	13,29534897	70	151,1506857	410,4541759	421196,9644	5502596,141
SH15	17.07.2022 02:18	15	12,76	6,1	79	0-10	Okt 20	0-10	80-100	24	4,166666667	0	4,166666667	50	13,29534897	70	135,8207265	459,0611706	421202,184	5502735,894
SH15	17.07.2022 01:32	15	1,79	6	79	0-10	Okt 20	0-10	80-100	24	4,166666667	0	4,166666667	50	13,29534897	70	135,7435478	401,301778	421219,4741	5502638,821
SH15	17.07.2022 01:48	15	8,77	6,7	79	0-10	Okt 20	0-10	80-100	24	4,166666667	0	4,166666667	50	13,29534897	70	142,9344428	356,065652	421244,195	5502554,918
SH15	17.07.2022 02:15	15	14,35	7,3	79	0-10	Okt 20	0-10	80-100	24	4,166666667	0	4,166666667	50	13,29534897	70	118,0198216	347,5426819	421249,3857	5502525,386
SH15	17.07.2022 02:06	15	14,35	7,3	79	0-10	Okt 20	0-10	80-100	24	4,166666667	0	4,166666667	50	13,29534897	70	148,909181	364,105173	421254,7028	5502626,842
SH15	17.07.2022 22:38	22	1,35	5,2	84	0-10	60-80	0-10	80-100	23	21,73913043	0	21,73913043	30	16,78744119	70	97,66308523	421,8051335	421275,1166	5502773,776
SH15	17.07.2022 01:23	15	1,77	5,9	79	0-10	Okt 20	0-10	80-100	24	4,166666667	0	4,166666667	50	13,29534897	70	137,2483956	339,6106033	421281,8176	5502628,937
SH15	17.07.2022 02:48	14	1,57	5,7	79	0-10	Okt 20	0-10	80-100	24	4,166666667	0	4,166666667	50	13,29534897	70	132,706872	365,4130159	421295,731	5502708,243
SH15	17.07.2022 01:29	15	1,79	6	79	0-10	Okt 20	0-10	80-100	24	4,166666667	0	4,166666667	50	13,29534897	70	121,5722516	333,1953667	421296,075	5502645,135
SH15	17.07.2022 01:26	15	1,79	6	79	0-10	Okt 20	0-10	80-100	24	4,166666667	0	4,166666667	50	13,29534897	70	119,5448482	292,2546458	421303,7784	5502504,392
SH15	17.07.2022 01:35	15	1,79	6	79	0-10	Okt 20	0-10	80-100	24	4,166666667	0	4,166666667	50	13,29534897	70	130,4380982	295,559209	421310,2132	5502575,373
SH15	17.07.2022 02:00	15	14,17	7,2	79	0-10	Okt 20	0-10	80-100	24	4,166666667	0	4,166666667	50	13,29534897	70	148,9988009	297,760512	421324,5258	5502622,324
SH15	17.07.2022 02:45	14	2,07	5,9	79	0-10	Okt 20	0-10	80-100	24	4,166666667	0	4,166666667	50	13,29534897	70	127,0240763	304,2342196	421338,1389	5502661,45
SH15	17.07.2022 02:51	14	1,57	5,7	79	0-10	Okt 20	0-10	80-100	24	4,166666667	0	4,166666667	50	13,29534897	70	149,1371344	266,2853237	421388,7363	5502667,181
SH15	17.07.2022 04:28	14	1,83	6,1	79	0-10	Okt 20	0-10	80-100	24	4,166666667	0	4,166666667	50	13,29534897	70	156,1469485	252,7322864	421389,9079	5502646,286
SH15	17.07.2022 23:13	22	1,29	4,4	235	60-80	0-10	Okt 20	80-100	60	98,33333333	35	63,33333333	15	10,80907758	70	130,0547549	213,4974133	421394,3766	5502570,208
SH15	17.07.2022 22:47	22	1,29	4,7	79	0-10	Okt 20	0-10	80-100	24	4,166666667	0	4,166666667	50	13,29534897	70	83,17177338	291,9614178	421396,0575	5502712,755
SH15	17.07.2022 23:07	22	1,29	4,4	235	60-80	0-10	Okt 20	80-100	60	98,33333333	35	63,33333333	15	10,80907758	70	138,1198893	189,0250197	421434,5551	5502598,316
SH15	18.07.2022 01:22	21	1,41	4,9	240	40-60	Okt 20	20-40	80-100	46	100	30,43478261	69,56521739	15	11,57886213	50	86,44034139	183,0167568	421456,6769	5502618,677
SH15	18.07.2022 01:29	21	1,42	4,8	241	0-10	80-100	40-60	80-100	29	100	41,37931034	58,62068966	15	12,32013451	50	31,78996279	166,5703137	421457,2311	5502592,135
SH15	17.07.2022 04:25	14	2,08	5,9	240	40-60	Okt 20	20-40	80-100	46	100	30,43478261	69,56521739	15	11,57886213	50	133,9379095	161,5454201	421458,1892	5502584,292
SH15	17.07.2022 02:21	15	12,76	6,1	79	0-10	Okt 20	0-10	80-100	24	4,166666667	0	4,166666667	50	13,29534897	70	141,6141988	233,7444444	421461,7505	5502691,347
SH15	17.07.2022 02:33	15	11,79	5,6	79	0-10	Okt 20	0-10	80-100	24	4,166666667	0	4,166666667	50	13,29534897	70	143,5453645	202,8179447	421468,3496	5502657,609
SH15	18.07.2022 00:52	21	1,5	5,1	240	40-60	Okt 20	20-40	80-100	46	100	30,43478261	69,56521739	15	11,57886213	50	98,48785892	144,9941556	421480,3708	5502587,482
SH15	16.07.2022 23:12	17	13,96	6,8	282	0-10	40-60	60-80	Okt 20	26	19,23076923	0	3,846153846	15	7,557472105	30	85,85071854	162,0672829	421481,077	5502614,274
SH15	16.07.2022 23:15	17	13,96	6,8	282	0-10	40-60	60-80	Okt 20	26	19,23076923	0	3,846153846	15	7,557472105	30	106,5689755	192,4717596	421492,489	5502662,268
SH15	18.07.2022 00:43	21	1,59	5,6	79	0-10	Okt 20	0-10	80-100	24	4,166666667	0	4,166666667	50	13,29534897	70	142,8203427	148,3851281	421498,8093	5502387,875
SH15	17.07.2022 22:53	22	1,29	4,7	84	0-10	60-80	0-10	80-100	23	21,73913043	0	21,73913043	30	16,78744119	70	108,0572592	114,7134695	421505,3179	5502429,744
SH15	17.07.2022 02:24	15	12,76	6,1	79	0-10	Okt 20	0-10	80-100	24	4,166666667	0	4,166666667	50	13,29534897	70	134,3605264	215,8341362	421512,6027	5502699,071
SH15	17.07.2022 02:36	14	2,07	5,9	79	0-10	Okt 20	0-10	80-100	24	4,166666667	0	4,166666667	50	13,29534897	70	151,4645584	259,4730278	421514,441	5502746,322
SH15	18.07.2022 01:10	21	1,48	5	243	60-80	40-60	0-10	80-100	23	100	0	91,30434783	30	9,330344901	50	153,8786249	129,7014589	421529,3644	5502611,275
SH15	18.07.2022 01:07	21	1,48	5	240	40-60	Okt 20	20-40	80-100	46	100	30,43478261	69,56521739	15	11,57886213	50	107,6294179	189,1191474	421546,5204	5502682,532
SH15	16.07.2022 23:21	17	13,02	6	282	0-10	40-60	60-80	Okt 20	26	19,23076923	0	3,846153846	15	7,557472105	30	106,1648891	132,0008425	421547,4006	5502622,729
SH15	17.07.2022 23:04	22	1,37	4,7	235	60-80	0-10	Okt 20	80-100	60	98,33333333	35	63,33333333	15	10,80907758	70	98,10450219	166,2734832	421553,7324	5502660,811
SH15	18.07.2022 00:58	21	1,5	5,2	79	0-10	Okt 20	0-10	80-100	24	4,166666667	0	4,166666667	50	13,29534897	70	138,1402718	42,05334021	421554,0668	5502503,177
SH15	18.07.2022 00:55	21	1,5	5,1	243	60-80	40-60	0-10	80-100	23	100	0	91,30434783	30	9,330344901	50	159,5734985	201,2372514	421558,3397	5502697,682
SH15	17.07.2022 22:50	22	1,29	4,7	79	0-10	Okt 20	0-10	80-100	24	4,166666667	0	4,166666667	50	13,29534897	70	88,54126122	34,36620497	421565,4445	5502515,729
SH15	17.07.2022 04:10	14	8,39	6	241	0-10	80-100	40-60	80-100	29	100	41,37931034	58,62068966	15	12,32013451	50	13,78559445	143,3953373	421569,2441	5502640,877
SH15	18.07.2022 01:38	21	1,59	5,5	86	0-10	60-80	0-10	80-100	18	5,555555556	0	5,555555556	50	20,30808461	70	126,3308203	67,26123076	421609,2875	5502434,064
SH15	17.07.2022 01:57	15	13,9	6,6	79	0-10	Okt 20	0-10	80-100	24	4,166666667	0	4,166666667	50	13,29534897	70	147,4310553	21,79059262	421614,5816	5502488,618
SH15	17.07.2022 03:09	15	1,87	6	84	0-10	60-80	0-10	80-100	23	21,73913043	0	21,73913043	30	16,78744119	70	147,169555	90,45647361	421630,0437	5502416,194
SH15	16.07.2022 23:09	17	13,96	6,8	244	80-100	0-10	60-80	80-100	44	100	36,36363636	63,63636364	15	15,26501271	70	88,7123326	69,23288537	421652,883	5502460,535
SH15	18.07.2022 01:44	21	1,59	5,5	243	60-80	40-60	0-10	80-100	23	100	0	91,30434783	30	9,330344901	50	153,6505866	84,43117073	421654,6368	5502560,748
SH15	16.07.2022 23:24	17	13,02	6	244	80-100	0-10	60-80	80-100	44	100	36,36363636	63,63636364	15	15,26501271	70	128,9207029	110,997053	421662,3049	5502589,017
SH15	17.07.2022 04:31	14	1,73	5,4	79	0-10	Okt 20	0-10	80-100	24	4,166666667	0	4,166666667	50	13,29534897	70	142,9676498	90,91412856	421668,7223	5502554,56
SH15	18.07.2022 01:01	21	1,52	5,5	243	60-80	40-60	0-10	80-100	23	100	0	91,30434783	30	9,330344901	50	162,6544705	73,77896664	421668,7524	5502487,735
SH15	17.07.2022 01:54	15	8,77	6,7	235	60-80	0-10	Okt 20	80-100	60	98,33333333	35	63,33333333	15	10,80907758	70	154,1365684	177,954506	421669,1236	5502662,237
SH15	16.07.2022 23:18	17	13,02	6	244	80-100	0-10	60-80	80-100	44	100	36,36363636	63,63636364	15	15,26501271	70	126,0360287	183,4173999	421670,5114	5502667,601
SH15	17.07.2022 22:56	22	1,46	5,3	243	60-80	40-60	0-10	80-100	23	100	0	91,30434783	30	9,330344901	50	138,5138838	185,6844963	421678,8611	5502666,171
SH15	18.07.2022 00:46	21	1,53	5,5	79	0-10	Okt 20	0-10	80-100	24	4,166666667	0	4,166666667	50	13,29534897	70	132,7790675	145,8452888	421681,2997	5502618,3
SH15	18.07.2022 01:16	21	1,45	5,3	79	0-10	Okt 20	0-10	80-100	24	4,166666667	0	4,166666667	50	13,29534897	70	126,0381085	167,9780188	421691,7433	5502638,021
SH15	17.07.2022 22:44	22	1,35	5,2	240	40-60	Okt 20	20-40	80-100	46	100	30,43478261	69,56521739	15	11,57886213	50	151,209488	120,9096229	421693,0556	5502427,893
SH15	17.07.2022 01:51	15	8,77	6,7	235	60-80	0-10	Okt 20	80-100	60	98,33333333	35	63,33333333	15	10,80907758	70	146,8161176	122,9578161	421693,2665	5502575,219
SH15	18.07.2022 01:04	21	1,52	5,5	243	60-80	40-60	0-10	80-100	23	100	0	91,30434783	30	9,330344901	50	126,3347134	109,1824536	421705,1825	5502499,984
SH15	18.07.2022 01:19	21	1,41	4,9	79	0-10	Okt 20	0-10	80-100	24	4,166666667	0	4,166666667	50	13,29534897	70	157,1913326	237,1712309	421705,9405	5502710,151
SH15	18.07.2022 01:32	21	1,42	4,8	79	0-10	Okt 20	0-10	80-100	24	4,166666667	0	4,166666667	50	13,29534897	70	154,2537168	241,0695466	421715,972	5502709,096
SH15	17.07.2022 02:42	14	2,07	5,9	243	60-80	40-60	0-10	80-100	23	100	0	91,30434783	30	9,330344901	50	155,0136853	219,0495322	421723,4789	5502678,134
SH15	17.07.2022 02:09	15	14,35	7,3	243	60-80	40-60	0-10	80-100	23	100	0	91,30434783	30	9,330344901	50	134,9482016	149,6654092	421732,0466	5502562,378
SH15	17.07.2022 03:00	15	1,66	5,5	240	40-60	Okt 20	20-40	80-100	46	100	30,43478261	69,56521739	15	11,57886213	50	118,671158	221,3575654	421732,7492	5502325,934
SH15	17.07.2022 02:12	15	13,72	6,5	240	40-60	Okt 20	20-40	80-100	46	100	30,43478261	69,56521739	15	11,57886213	50	136,4816351	173,3782432	421744,6339	5502410,736
SH15	18.07.2022 00:49	21	1,53	5,5	243	60-80	40-60	0-10	80-100	23	100	0	91,30434783	30	9,330344901	50	139,9391642	179,0864348	421749,3304	5502592,53
SH15	18.07.2022 01:13	21	1,5	5,4	243	60-80	40-60	0-10	80-100	23	100	0	91,30434783	30	9,330344901	50	139,6254152	285,0953178	421752,3115	5502738,424
SH15	16.07.2022 23:06	17	13,96	6,8	244	80-100	0-10	60-80	80-100	44	100	36,36363636	63,63636364	15	15,26501271	70	152,6525419	285,2131448	421756,1579	5502736
SH15	18.07.2022 01:41	21	1,59	5,5	82	0-10	80-100	0-10	60-80	23	4,347826087	0	4,347826087	30	18,58109031	70	88,61892203	188,8109583	421775,2677	5502559,268
SH15	17.07.2022 03:06	15	1,87	6	240	40-60	Okt 20	20-40	80-100	46	100	30,43478261	69,56521739	15	11,57886213	50	66,29967427	227,3219616	421781,3693	5502631,581
SH15	16.07.2022 23:30	17	2,11	5,9	240	40-60	Okt 20	20-40	80-100	46	100	30,43478261	69,56521739	15	11,57886213	50	68,29201406	189,9987331	421784,5518	5502523,404
SH15	17.07.2022 02:27	15	1,82	5,4	243	60-80	40-60	0-10	80-100	23	100	0	91,30434783	30	9,330344901	50	153,7241999	224,3572245	421785,211	5502620,563
SH15	17.07.2022 02:57	14	1,6	5,7	243	60-80	40-60	0-10	80-100	23	100	0	91,30434783	30	9,330344901	50	139,7289144	202,6711685	421793,8675	5502543,864
SH15	17.07.2022 02:54	14	1,54	5,5	244	80-100	0-10	60-80	80-100	44	100	36,36363636	63,63636364	15	15,26501271	70	104,6271473	203,4273229	421797,3436	5502529,042
SH15	17.07.2022 03:03	15	1,66	5,5	244	80-100	0-10	60-80	80-100	44	100	36,36363636	63,63636364	15	15,26501271	70	106,0568369	244,8882788	421834,0922	5502557,292
SH15	17.07.2022 02:30	15	1,82	5,4	243	60-80	40-60	0-10	80-100	23	100	0	91,30434783	30	9,330344901	50	161,497053	247,6733271	421837,8117	5502446,435
SH2	03.07.2019 02:14	15	13,42	5,7	153	Okt 20	60-80	20-40	60-80	13	100	23,07692308	30,76923077	30	30,42434922	110	182,5750735	148,651819	343924,7288	5514705,503
SH2	03.07.2019 04:14	14	11,94	4,9	93	0-10	0-10	20-40	80-100	11	100	63,63636364	36,36363636	30	31,42089635	110	182,5416276	116,6590139	343965,1292	5514683,003
SH2	04.07.2019 03:21	12	13,26	6	153	Okt 20	60-80	20-40	60-80	13	100	23,07692308	30,76923077	30	30,42434922	110	232,4248186	348,3847913	344106,5625	5514385,435
SH2	03.07.2019 03:50	14	12,74	5,5	144	0-10	80-100	80-100	0-10	2	100	50	50	50	0	50	215,6620537	563,917149	344351,3662	5514242,718
SH2	03.07.2019 04:46	14	13,98	6,1	153	Okt 20	60-80	20-40	60-80	13	100	23,07692308	30,76923077	30	30,42434922	110	229,5578626	591,959158	344360,21	5514215,499
SH2	03.07.2019 04:11	14	11,94	4,9	143	20-40	60-80	40-60	60-80	14	71,42857143	7,142857143	57,14285714	30	18,66786038	70	243,1310706	588,4587598	344361,111	5514220,024
SH2	03.07.2019 03:44	14	13,06	5,8	143	20-40	60-80	40-60	60-80	14	71,42857143	7,142857143	57,14285714	30	18,66786038	70	255,5540584	575,4287896	344380,791	5514247,08
SH2	03.07.2019 03:08	14	13,95	6,2	153	Okt 20	60-80	20-40	60-80	13	100	23,07692308	30,76923077	30	30,42434922	110	184,2778197	637,5762054	344394,8419	5514182,792
SH2	03.07.2019 03:02	15	12,98	5,8	143	20-40	60-80	40-60	60-80	14	71,42857143	7,142857143	57,14285714	30	18,66786038	70	256,8210531	473,6470572	344406,5286	5514397,692
SH2	04.07.2019 02:23	12	15,07	6,7	153	Okt 20	60-80	20-40	60-80	13	100	23,07692308	30,76923077	30	30,42434922	110	209,016958	652,5240708	344423,8177	5514183,085
SH2	03.07.2019 04:55	14	13,98	6,1	152	20-40	20-40	Okt 20	80-100	10	100	0	100	30	21,60246899	90	266,7553202	634,0344554	344436,0334	5514213,589
SH2	04.07.2019 02:26	12	13,94	6	153	Okt 20	60-80	20-40	60-80	13	100	23,07692308	30,76923077	30	30,42434922	110	201,1746075	616,6211322	344442,3912	5514239,77
SH2	04.07.2019 02:31	12	13,94	6	153	Okt 20	60-80	20-40	60-80	13	100	23,07692308	30,76923077	30	30,42434922	110	199,1151007	647,1789695	344453,3534	5514209,844
SH2	04.07.2019 02:01	13	16,27	7,2	153	Okt 20	60-80	20-40	60-80	13	100	23,07692308	30,76923077	30	30,42434922	110	182,8597489	658,0143884	344461,5266	5514202,404
SH2	04.07.2019 01:35	14	14,19	6,5	144	0-10	80-100	80-100	0-10	2	100	50	50	50	0	50	163,8588966	682,0615915	344466,5098	5514176,32
SH2	03.07.2019 03:05	16	11,81	5,6	153	Okt 20	60-80	20-40	60-80	13	100	23,07692308	30,76923077	30	30,42434922	110	216,7501189	896,6833168	421588,1504	5503379,761
SH2	04.07.2019 03:26	13	12,97	6,1	153	Okt 20	60-80	20-40	60-80	13	100	23,07692308	30,76923077	30	30,42434922	110	178,0533564	875,4741932	421605,7608	5503336,193
SH2	03.07.2019 04:49	15	13,13	6,2	94	20-40	40-60	40-60	80-100	35	100	40	60	15	14,05720605	50	127,3142744	895,0002967	421613,1896	5503355,829
SH2	03.07.2019 01:16	16	13,19	6,3	170	0-10	60-80	80-100	40-60	12	100	0	100	15	36,97869985	110	180,2358326	896,3510322	421613,3091	5503357,539
SH2	03.07.2019 03:11	15	13,48	6,4	153	Okt 20	60-80	20-40	60-80	13	100	23,07692308	30,76923077	30	30,42434922	110	210,1526727	909,5042708	421616,8493	5503372,007
SH2	03.07.2019 01:30	16	13,01	6,2	162	40-60	40-60	Okt 20	60-80	18	100	50	16,66666667	50	22,15512747	70	152,6408214	890,9178615	421619,065	5503344,935
SH2	04.07.2019 03:00	14	13,2	6,2	162	40-60	40-60	Okt 20	60-80	18	100	50	16,66666667	50	22,15512747	70	162,01129	873,7087561	421622,8563	5503317,627
SH2	04.07.2019 02:50	14	12,91	6,1	153	Okt 20	60-80	20-40	60-80	13	100	23,07692308	30,76923077	30	30,42434922	110	215,7946212	861,0136141	421623,8729	5503298,782
SH2	04.07.2019 03:32	13	12,97	6,1	153	Okt 20	60-80	20-40	60-80	13	100	23,07692308	30,76923077	30	30,42434922	110	185,8424464	903,9203664	421628,8757	5503353,571
SH2	03.07.2019 02:59	16	11,81	5,6	153	Okt 20	60-80	20-40	60-80	13	100	23,07692308	30,76923077	30	30,42434922	110	188,7625635	885,0686587	421631,4451	5503325,12
SH2	04.07.2019 03:42	13	13,02	6,1	153	Okt 20	60-80	20-40	60-80	13	100	23,07692308	30,76923077	30	30,42434922	110	222,4313184	908,7552715	421632,1731	5503357,107
SH2	03.07.2019 04:21	15	12,04	5,6	161	40-60	20-40	40-60	60-80	29	100	20,68965517	75,86206897	30	24,4433093	110	160,558594	905,1893343	421633,3069	5503351,172
SH2	03.07.2019 03:17	15	12,67	6,3	162	40-60	40-60	Okt 20	60-80	18	100	50	16,66666667	50	22,15512747	70	168,7469744	902,8101266	421635,1987	5503346,117
SH2	04.07.2019 02:54	14	12,91	6,1	152	20-40	20-40	Okt 20	80-100	10	100	0	100	30	21,60246899	90	205,2716782	879,6677962	421638,2141	5503310,816
SH2	03.07.2019 03:47	15	11,3	5,3	161	40-60	20-40	40-60	60-80	29	100	20,68965517	75,86206897	30	24,4433093	110	202,8684938	848,1967261	421639,7412	5503263,613
SH2	03.07.2019 03:56	15	11,14	5,1	162	40-60	40-60	Okt 20	60-80	18	100	50	16,66666667	50	22,15512747	70	158,5745052	911,9938878	421641,1044	5503353,173
SH2	03.07.2019 04:02	15	11,14	5,1	171	Okt 20	60-80	Okt 20	40-60	19	100	26,31578947	73,68421053	50	30,61026469	110	70,92706003	850,4710251	421647,9988	5503257,874
SH2	04.07.2019 02:37	14	13,16	6,2	161	40-60	20-40	40-60	60-80	29	100	20,68965517	75,86206897	30	24,4433093	110	183,6603564	821,6022497	421652,0564	5503208,604
SH2	03.07.2019 04:43	15	12,29	5,8	94	20-40	40-60	40-60	80-100	35	100	40	60	15	14,05720605	50	50,31329425	913,0002911	421658,1247	5503338,049
SH2	03.07.2019 03:26	15	12,85	6,1	162	40-60	40-60	Okt 20	60-80	18	100	50	16,66666667	50	22,15512747	70	128,6050048	875,4285617	421661,9255	5503279,7
SH2	03.07.2019 04:37	15	12,29	5,8	162	40-60	40-60	Okt 20	60-80	18	100	50	16,66666667	50	22,15512747	70	171,0014831	869,3258629	421667,6103	5503264,168
SH2	03.07.2019 02:24	16	12,86	6,1	161	40-60	20-40	40-60	60-80	29	100	20,68965517	75,86206897	30	24,4433093	110	140,0087773	865,3612915	421673,6908	5503251,052
SH2	03.07.2019 03:38	15	11,64	5,5	153	Okt 20	60-80	20-40	60-80	13	100	23,07692308	30,76923077	30	30,42434922	110	189,3984218	925,1425039	421678,0397	5503335,158
SH2	04.07.2019 02:34	14	14,5	6,8	162	40-60	40-60	Okt 20	60-80	18	100	50	16,66666667	50	22,15512747	70	170,4651839	854,1307483	421678,3094	5503227,873
SH2	03.07.2019 03:59	15	11,14	5,1	153	Okt 20	60-80	20-40	60-80	13	100	23,07692308	30,76923077	30	30,42434922	110	196,7999449	925,2312285	421701,4865	5503310,205
SH2	03.07.2019 03:53	15	11,3	5,3	162	40-60	40-60	Okt 20	60-80	18	100	50	16,66666667	50	22,15512747	70	130,1585864	941,5343767	421702,3675	5503333,368
SH2	03.07.2019 03:35	15	12,85	6,1	162	40-60	40-60	Okt 20	60-80	18	100	50	16,66666667	50	22,15512747	70	149,0048061	882,7322568	421703,0554	5503242,742
SH2	03.07.2019 01:57	16	14,56	6,8	180	60-80	Okt 20	0-10	60-80	18	88,88888889	16,66666667	16,66666667	50	22,11083194	90	140,6627025	835,20745	421704,8917	5503160,297
SH2	04.07.2019 02:43	14	13,16	6,2	153	Okt 20	60-80	20-40	60-80	13	100	23,07692308	30,76923077	30	30,42434922	110	212,5049888	880,0993016	421711,9793	5503227,097
SH2	04.07.2019 01:31	15	13,88	6,6	152	20-40	20-40	Okt 20	80-100	10	100	0	100	30	21,60246899	90	207,7703226	934,1550015	421712,0317	5503311,804
SH2	04.07.2019 01:51	14	15,64	7,4	153	Okt 20	60-80	20-40	60-80	13	100	23,07692308	30,76923077	30	30,42434922	110	205,1142746	967,4944674	421721,0596	5503351,388
SH2	04.07.2019 01:44	14	14,68	7	153	Okt 20	60-80	20-40	60-80	13	100	23,07692308	30,76923077	30	30,42434922	110	198,3171026	955,2121228	421723,8862	5503330,134
SH2	03.07.2019 03:23	15	12,67	6,3	153	Okt 20	60-80	20-40	60-80	13	100	23,07692308	30,76923077	30	30,42434922	110	165,0127289	951,6189828	421723,9933	5503324,631
SH2	04.07.2019 02:13	14	15,41	7,2	153	Okt 20	60-80	20-40	60-80	13	100	23,07692308	30,76923077	30	30,42434922	110	190,3894166	911,7149125	421726,1868	5503260,222
SH2	03.07.2019 01:48	16	14,69	6,9	162	40-60	40-60	Okt 20	60-80	18	100	50	16,66666667	50	22,15512747	70	121,7131088	899,3385217	421733,6922	5503230,308
SH2	03.07.2019 01:45	16	12,31	5,8	162	40-60	40-60	Okt 20	60-80	18	100	50	16,66666667	50	22,15512747	70	142,5901828	886,3044772	421736,8219	5503203,898
SH2	03.07.2019 03:29	15	12,85	6,1	180	60-80	Okt 20	0-10	60-80	18	88,88888889	16,66666667	16,66666667	50	22,11083194	90	126,3176722	947,5013037	421742,7726	5503296,516
SH2	03.07.2019 04:58	15	14,23	6,6	152	20-40	20-40	Okt 20	80-100	10	100	0	100	30	21,60246899	90	227,3770523	983,7679734	421746,0083	5503348,239
SH2	04.07.2019 01:18	15	13,88	6,5	153	Okt 20	60-80	20-40	60-80	13	100	23,07692308	30,76923077	30	30,42434922	110	212,9135107	961,4493509	421746,2138	5503314,095
SH2	03.07.2019 02:27	16	11,78	5,4	162	40-60	40-60	Okt 20	60-80	18	100	50	16,66666667	50	22,15512747	70	166,1025021	903,0183557	421750,5085	5503213,491
SH2	03.07.2019 01:33	16	13,01	6,2	94	20-40	40-60	40-60	80-100	35	100	40	60	15	14,05720605	50	63,51447425	969,1655522	421750,8586	5503320,54
SH2	03.07.2019 04:08	15	11	5	171	Okt 20	60-80	Okt 20	40-60	19	100	26,31578947	73,68421053	50	30,61026469	110	91,63038851	967,7596148	421761,3099	5503305,887
SH2	04.07.2019 01:24	15	13,88	6,5	152	20-40	20-40	Okt 20	80-100	10	100	0	100	30	21,60246899	90	222,6155374	1032,584493	421761,5958	5503403,272
SH2	03.07.2019 03:20	15	12,67	6,3	94	20-40	40-60	40-60	80-100	35	100	40	60	15	14,05720605	50	44,53956525	979,5852748	421779,5248	5503302,195
SH2	04.07.2019 02:04	14	16,01	7,5	153	Okt 20	60-80	20-40	60-80	13	100	23,07692308	30,76923077	30	30,42434922	110	209,1095957	942,6486493	421779,7184	5503240,783
SH2	04.07.2019 01:27	15	13,88	6,6	152	20-40	20-40	Okt 20	80-100	10	100	0	100	30	21,60246899	90	212,3005943	1058,762955	421781,847	5503419,965
SH2	03.07.2019 01:36	16	12,31	5,8	180	60-80	Okt 20	0-10	60-80	18	88,88888889	16,66666667	16,66666667	50	22,11083194	90	163,182855	943,9845362	421786,6702	5503233,298
SH2	03.07.2019 01:19	16	13,19	6,3	186	0-10	40-60	20-40	60-80	26	38,46153846	0	11,53846154	50	18,3889599	70	269,8306121	1004,659256	421792,9641	5503325,472
SH2	03.07.2019 02:03	16	14,56	6,8	153	Okt 20	60-80	20-40	60-80	13	100	23,07692308	30,76923077	30	30,42434922	110	167,1411138	884,8225365	421807,133	5503083,238
SH2	03.07.2019 02:56	16	11,81	5,6	153	Okt 20	60-80	20-40	60-80	13	100	23,07692308	30,76923077	30	30,42434922	110	210,5555765	959,9801802	421824,063	5503206,131
SH2	03.07.2019 01:42	16	12,31	5,8	161	40-60	20-40	40-60	60-80	29	100	20,68965517	75,86206897	30	24,4433093	110	168,4259061	1012,834288	421824,3887	5503298,539
SH2	03.07.2019 04:52	15	13,13	6,2	153	Okt 20	60-80	20-40	60-80	13	100	23,07692308	30,76923077	30	30,42434922	110	203,9355574	1012,834288	421824,3887	5503298,539
SH2	03.07.2019 04:05	15	11,14	5,1	162	40-60	40-60	Okt 20	60-80	18	100	50	16,66666667	50	22,15512747	70	102,822952	925,6267775	421833,2579	5503121,815
SH2	03.07.2019 03:41	15	11,64	5,5	94	20-40	40-60	40-60	80-100	35	100	40	60	15	14,05720605	50	130,6374462	908,0843276	421833,4173	5503082,373
SH2	03.07.2019 04:40	15	12,29	5,8	162	40-60	40-60	Okt 20	60-80	18	100	50	16,66666667	50	22,15512747	70	146,3998763	981,217771	421860,7181	5503186,84
SH2	03.07.2019 01:51	16	14,69	6,9	162	40-60	40-60	Okt 20	60-80	18	100	50	16,66666667	50	22,15512747	70	138,7335383	968,8426473	421866,2207	5503151,843
SH2	04.07.2019 01:15	15	14,84	6,9	153	Okt 20	60-80	20-40	60-80	13	100	23,07692308	30,76923077	30	30,42434922	110	202,2574424	1118,833534	421886,2541	5503391,686
SH2	04.07.2019 02:19	14	15,1	7,1	153	Okt 20	60-80	20-40	60-80	13	100	23,07692308	30,76923077	30	30,42434922	110	214,660578	1122,492714	421926,305	5503344,98
SH2	03.07.2019 01:54	16	14,69	6,9	153	Okt 20	60-80	20-40	60-80	13	100	23,07692308	30,76923077	30	30,42434922	110	195,1896826	1045,533533	421928,5168	5503197,754
SH2	03.07.2019 03:32	15	12,85	6,1	162	40-60	40-60	Okt 20	60-80	18	100	50	16,66666667	50	22,15512747	70	146,1414067	1102,048523	421941,9032	5503285,564
SH2	04.07.2019 02:16	14	15,1	7,1	153	Okt 20	60-80	20-40	60-80	13	100	23,07692308	30,76923077	30	30,42434922	110	182,1325095	1142,941581	421948,9473	5503348,411
SH3	04.07.2019 02:06	13	15,3	7,2	30	0-10	80-100	40-60	20-40	13	100	53,84615385	38,46153846	30	26,12838127	90	133,9151716	473,85731	344460,4046	5514064,009
SH3	04.07.2019 01:48	13	16,2	7,8	30	0-10	80-100	40-60	20-40	13	100	53,84615385	38,46153846	30	26,12838127	90	146,9659021	494,6528116	344500,7966	5514038,86
SH3	04.07.2019 02:59	13	13,73	6,7	34	60-80	Okt 20	Okt 20	80-100	40	70	0	70	15	6,343530926	30	190,2712216	518,1103601	344510,6429	5514068,14
SH3	04.07.2019 02:14	14	15,41	7,2	180	60-80	Okt 20	0-10	60-80	18	88,88888889	16,66666667	16,66666667	50	22,11083194	90	152,8007247	235,1707143	420653,7498	5502796,517
SH3	04.07.2019 02:17	14	15,1	7,1	181	20-40	40-60	20-40	60-80	10	100	40	20	50	26,58842689	90	130,4732454	163,7551541	420671,7856	5502709,892
SH3	04.07.2019 02:32	14	14,5	6,8	171	Okt 20	60-80	Okt 20	40-60	19	100	26,31578947	73,68421053	50	30,61026469	110	60,19195042	100,1598182	420719,1598	5502665,254
SH3	05.07.2019 00:15	19	12,33	5,8	180	60-80	Okt 20	0-10	60-80	18	88,88888889	16,66666667	16,66666667	50	22,11083194	90	81,75580659	98,09021274	420726,0496	5502672,906
SH3	05.07.2019 00:34	19	12,04	5,7	181	20-40	40-60	20-40	60-80	10	100	40	20	50	26,58842689	90	73,14573004	82,71968462	420739,6911	5502665,652
SH3	04.07.2019 00:32	15	13,36	6,2	180	60-80	Okt 20	0-10	60-80	18	88,88888889	16,66666667	16,66666667	50	22,11083194	90	163,528224	60,08064436	420768,3726	5502664,159
SH3	04.07.2019 01:45	14	14,68	7	181	20-40	40-60	20-40	60-80	10	100	40	20	50	26,58842689	90	140,1716475	56,46142406	420772,7628	5502663,116
SH3	05.07.2019 01:35	18	10,12	4,7	180	60-80	Okt 20	0-10	60-80	18	88,88888889	16,66666667	16,66666667	50	22,11083194	90	137,9373118	107,9837216	420777,731	5502722,655
SH3	05.07.2019 01:17	18	10,54	5	180	60-80	Okt 20	0-10	60-80	18	88,88888889	16,66666667	16,66666667	50	22,11083194	90	157,0898467	153,9775344	420806,0908	5502772,966
SH3	04.07.2019 00:29	15	13,36	6,2	181	20-40	40-60	20-40	60-80	10	100	40	20	50	26,58842689	90	126,1863863	56,51682146	420810,6921	5502562,547
SH3	03.07.2019 23:51	16	13,58	6,3	180	60-80	Okt 20	0-10	60-80	18	88,88888889	16,66666667	16,66666667	50	22,11083194	90	136,2239972	16,49246228	420816,4782	5502604,854
SH3	04.07.2019 02:53	14	12,91	6,1	171	Okt 20	60-80	Okt 20	40-60	19	100	26,31578947	73,68421053	50	30,61026469	110	47,76677284	277,6894726	420826,1289	5502896,097
SH3	04.07.2019 00:26	15	13,36	6,2	186	0-10	40-60	20-40	60-80	26	38,46153846	0	11,53846154	50	18,3889599	70	259,1659372	29,79612914	420826,7181	5502595,817
SH3	03.07.2019 23:30	16	14,11	6,6	180	60-80	Okt 20	0-10	60-80	18	88,88888889	16,66666667	16,66666667	50	22,11083194	90	144,6741429	462,7036784	420847,6698	5503080
SH3	05.07.2019 01:04	18	12	5,7	180	60-80	Okt 20	0-10	60-80	18	88,88888889	16,66666667	16,66666667	50	22,11083194	90	76,22501982	224,7927486	420873,8514	5502833,931
SH3	04.07.2019 23:44	19	13,32	6,3	180	60-80	Okt 20	0-10	60-80	18	88,88888889	16,66666667	16,66666667	50	22,11083194	90	117,4265346	251,8737881	420885,1707	5502858,76
SH3	04.07.2019 23:38	19	13,32	6,3	180	60-80	Okt 20	0-10	60-80	18	88,88888889	16,66666667	16,66666667	50	22,11083194	90	151,6339793	225,3867931	420892,599	5502827,907
SH3	05.07.2019 00:03	19	12,91	6,1	179	80-100	20-40	40-60	80-100	12	100	33,33333333	66,66666667	30	21,68559779	70	167,8343525	223,8406202	420896,8061	5502824,47
SH3	04.07.2019 23:29	20	11,47	5,6	181	20-40	40-60	20-40	60-80	10	100	40	20	50	26,58842689	90	45,85691696	218,1607714	420896,8079	5502818,267
SH3	04.07.2019 02:56	14	13,06	6,1	188	20-40	40-60	40-60	60-80	13	100	23,07692308	53,84615385	30	19,89556064	70	71,25397868	221,2990277	420907,4839	5502445,592
SH3	03.07.2019 23:22	16	13,81	6,5	187	80-100	Okt 20	0-10	80-100	16	100	25	62,5	30	17,60385848	70	165,0930466	399,9350043	420911,3298	5503005,356
SH3	04.07.2019 23:18	20	10,73	5	180	60-80	Okt 20	0-10	60-80	18	88,88888889	16,66666667	16,66666667	50	22,11083194	90	164,4981757	206,6609277	420912,3267	5502797,395
SH3	05.07.2019 00:55	18	12,81	6,1	180	60-80	Okt 20	0-10	60-80	18	88,88888889	16,66666667	16,66666667	50	22,11083194	90	115,0013033	199,2152702	420915,4297	5502786,766
SH3	04.07.2019 23:32	20	11,47	5,6	180	60-80	Okt 20	0-10	60-80	18	88,88888889	16,66666667	16,66666667	50	22,11083194	90	155,7270635	235,1038563	420922,7077	5502824,222
SH3	04.07.2019 03:42	13	13,02	6,1	180	60-80	Okt 20	0-10	60-80	18	88,88888889	16,66666667	16,66666667	50	22,11083194	90	126,0612757	221,2334127	420924,3754	5502807,152
SH3	04.07.2019 00:35	15	13,36	6,2	180	60-80	Okt 20	0-10	60-80	18	88,88888889	16,66666667	16,66666667	50	22,11083194	90	144,5535993	125,5262257	420925,6074	5502662,879
SH3	04.07.2019 02:11	14	15,41	7,2	180	60-80	Okt 20	0-10	60-80	18	88,88888889	16,66666667	16,66666667	50	22,11083194	90	170,5153325	149,2467693	420926,1626	5502527,829
SH3	05.07.2019 00:21	19	12,37	5,9	180	60-80	Okt 20	0-10	60-80	18	88,88888889	16,66666667	16,66666667	50	22,11083194	90	106,9084601	204,3839165	420928,7585	5502783,894
SH3	04.07.2019 01:27	15	13,88	6,6	180	60-80	Okt 20	0-10	60-80	18	88,88888889	16,66666667	16,66666667	50	22,11083194	90	145,4471612	142,4211903	420928,7718	5502694,485
SH3	05.07.2019 01:32	18	10,12	4,7	180	60-80	Okt 20	0-10	60-80	18	88,88888889	16,66666667	16,66666667	50	22,11083194	90	107,6503422	199,710352	420929,5037	5502777,496
SH3	04.07.2019 03:51	13	13,21	6,1	181	20-40	40-60	20-40	60-80	10	100	40	20	50	26,58842689	90	82,30230141	235,1292332	420931,5765	5502819,037
SH3	04.07.2019 00:54	15	14,11	6,6	187	80-100	Okt 20	0-10	80-100	16	100	25	62,5	30	17,60385848	70	184,8868803	149,3301977	420941,8241	5502685,262
SH3	04.07.2019 01:12	15	14,84	6,9	180	60-80	Okt 20	0-10	60-80	18	88,88888889	16,66666667	16,66666667	50	22,11083194	90	160,5687147	140,6348189	420941,9123	5502661,961
SH3	05.07.2019 00:37	19	12,84	6,1	94	20-40	40-60	40-60	80-100	35	100	40	60	15	14,05720605	50	4,612151879	519,3586177	420943,173	5503120,459
SH3	04.07.2019 02:00	14	16,01	7,5	180	60-80	Okt 20	0-10	60-80	18	88,88888889	16,66666667	16,66666667	50	22,11083194	90	157,5991168	157,92785	420946,4663	5502694,949
SH3	04.07.2019 03:35	13	12,97	6,1	180	60-80	Okt 20	0-10	60-80	18	88,88888889	16,66666667	16,66666667	50	22,11083194	90	140,7264399	342,3728815	420951,5631	5502929,82
SH3	04.07.2019 23:47	19	13,69	6,5	180	60-80	Okt 20	0-10	60-80	18	88,88888889	16,66666667	16,66666667	50	22,11083194	90	149,3097181	221,3070733	420952,4601	5502786,655
SH3	04.07.2019 01:21	15	13,88	6,5	180	60-80	Okt 20	0-10	60-80	18	88,88888889	16,66666667	16,66666667	50	22,11083194	90	126,3643514	145,8064938	420952,9705	5502634,591
SH3	04.07.2019 00:48	15	14,11	6,6	180	60-80	Okt 20	0-10	60-80	18	88,88888889	16,66666667	16,66666667	50	22,11083194	90	70,59637722	148,078	420954,2851	5502596,027
SH3	03.07.2019 23:18	16	13,81	6,5	187	80-100	Okt 20	0-10	80-100	16	100	25	62,5	30	17,60385848	70	175,1381972	528,9348714	420955,6994	5503126,895
SH3	04.07.2019 23:06	20	8,24	3,6	180	60-80	Okt 20	0-10	60-80	18	88,88888889	16,66666667	16,66666667	50	22,11083194	90	140,4847212	207,7859044	420957,7556	5502763,043
SH3	04.07.2019 01:24	15	13,88	6,5	180	60-80	Okt 20	0-10	60-80	18	88,88888889	16,66666667	16,66666667	50	22,11083194	90	139,0597065	175,070289	420963,6898	5502699,064
SH3	03.07.2019 23:39	16	13,69	6,4	188	20-40	40-60	40-60	60-80	13	100	23,07692308	53,84615385	30	19,89556064	70	154,3655795	176,0572041	420966,2668	5502696,122
SH3	04.07.2019 23:55	19	13,69	6,5	181	20-40	40-60	20-40	60-80	10	100	40	20	50	26,58842689	90	45,64018303	242,8091945	420967,4187	5502802,145
SH3	04.07.2019 23:58	19	12,91	6,1	179	80-100	20-40	40-60	80-100	12	100	33,33333333	66,66666667	30	21,68559779	70	167,8343525	223,4356747	420967,8685	5502775,095
SH3	04.07.2019 03:39	13	13,02	6,1	179	80-100	20-40	40-60	80-100	12	100	33,33333333	66,66666667	30	21,68559779	70	190,5554221	232,0422609	420970,1389	5502784,996
SH3	05.07.2019 00:52	18	12,81	6,1	179	80-100	20-40	40-60	80-100	12	100	33,33333333	66,66666667	30	21,68559779	70	151,4895233	207,728573	420975,6145	5502741,705
SH3	03.07.2019 23:27	16	14,11	6,6	181	20-40	40-60	20-40	60-80	10	100	40	20	50	26,58842689	90	66,69526461	492,3965308	420976,6771	5503081,604
SH3	04.07.2019 00:57	15	15,01	7	180	60-80	Okt 20	0-10	60-80	18	88,88888889	16,66666667	16,66666667	50	22,11083194	90	144,6318734	169,7369295	420977,5012	5502627,942
SH3	05.07.2019 03:39	17	7,85	3,4	49	20-40	40-60	20-40	60-80	53	62,26415094	0	41,50943396	15	8,227313003	50	158,8036729	527,4397416	420980,4261	5503117,46
SH3	05.07.2019 01:56	18	8,71	4	187	80-100	Okt 20	0-10	80-100	16	100	25	62,5	30	17,60385848	70	181,3187274	200,2754848	420981,3917	5502518,772
SH3	04.07.2019 23:03	20	9,86	4,5	179	80-100	20-40	40-60	80-100	12	100	33,33333333	66,66666667	30	21,68559779	70	228,0847887	230,9720438	420985,4792	5502766,815
SH3	04.07.2019 03:45	13	13,02	6,1	179	80-100	20-40	40-60	80-100	12	100	33,33333333	66,66666667	30	21,68559779	70	175,7878138	255,0840653	420988,2997	5502799,444
SH3	05.07.2019 03:08	17	7,58	3,4	180	60-80	Okt 20	0-10	60-80	18	88,88888889	16,66666667	16,66666667	50	22,11083194	90	70,69844475	201,2824162	420992,1246	5502537,681
SH3	04.07.2019 01:03	15	15,01	7	180	60-80	Okt 20	0-10	60-80	18	88,88888889	16,66666667	16,66666667	50	22,11083194	90	109,4632423	229,8626634	421000,0126	5502745,365
SH3	05.07.2019 00:09	19	12,33	5,8	180	60-80	Okt 20	0-10	60-80	18	88,88888889	16,66666667	16,66666667	50	22,11083194	90	101,3165546	255,1195384	421011,4682	5502772,905
SH3	04.07.2019 23:35	20	11,47	5,6	179	80-100	20-40	40-60	80-100	12	100	33,33333333	66,66666667	30	21,68559779	70	172,3169068	274,2725334	421011,6023	5502802,77
SH3	04.07.2019 01:30	15	13,51	6,4	34	60-80	Okt 20	Okt 20	80-100	40	70	0	70	15	6,343530926	30	245,8559121	97,04698967	421020,2698	5502391,105
SH3	05.07.2019 00:12	19	12,33	5,8	180	60-80	Okt 20	0-10	60-80	18	88,88888889	16,66666667	16,66666667	50	22,11083194	90	102,97645	272,8031069	421022,7137	5502787,284
SH3	05.07.2019 00:06	19	12,33	5,8	180	60-80	Okt 20	0-10	60-80	18	88,88888889	16,66666667	16,66666667	50	22,11083194	90	106,9084601	311,7817147	421024,857	5502843,011
SH3	04.07.2019 01:42	14	14,68	7	187	80-100	Okt 20	0-10	80-100	16	100	25	62,5	30	17,60385848	70	173,3227481	253,0097667	421027,1642	5502745,416
SH3	04.07.2019 00:42	15	13,49	6,3	171	Okt 20	60-80	Okt 20	40-60	19	100	26,31578947	73,68421053	50	30,61026469	110	41,26957562	237,6254888	421031,3499	5502700,122
SH3	03.07.2019 23:42	16	13,69	6,4	180	60-80	Okt 20	0-10	60-80	18	88,88888889	16,66666667	16,66666667	50	22,11083194	90	125,1054671	224,2362222	421032,161	5502613,192
SH3	05.07.2019 02:09	18	8,23	3,6	180	60-80	Okt 20	0-10	60-80	18	88,88888889	16,66666667	16,66666667	50	22,11083194	90	165,7827883	250,2612261	421035,3536	5502514,401
SH3	04.07.2019 00:45	15	13,49	6,3	180	60-80	Okt 20	0-10	60-80	18	88,88888889	16,66666667	16,66666667	50	22,11083194	90	129,712497	255,8755957	421035,9045	5502735,327
SH3	04.07.2019 01:09	15	14,84	6,9	181	20-40	40-60	20-40	60-80	10	100	40	20	50	26,58842689	90	69,97027397	244,345615	421040,7399	5502693,41
SH3	04.07.2019 01:18	15	13,88	6,5	180	60-80	Okt 20	0-10	60-80	18	88,88888889	16,66666667	16,66666667	50	22,11083194	90	128,4145288	252,6191786	421040,9666	5502716,688
SH3	04.07.2019 00:51	15	14,11	6,6	180	60-80	Okt 20	0-10	60-80	18	88,88888889	16,66666667	16,66666667	50	22,11083194	90	132,0646147	268,1955938	421043,2835	5502747,727
SH3	04.07.2019 01:57	14	16,01	7,5	180	60-80	Okt 20	0-10	60-80	18	88,88888889	16,66666667	16,66666667	50	22,11083194	90	178,8038302	259,3926921	421043,4381	5502727,874
SH3	04.07.2019 01:00	15	15,01	7	180	60-80	Okt 20	0-10	60-80	18	88,88888889	16,66666667	16,66666667	50	22,11083194	90	140,7264399	238,7990942	421045,6781	5502642,111
SH3	04.07.2019 01:39	14	14,68	7	180	60-80	Okt 20	0-10	60-80	18	88,88888889	16,66666667	16,66666667	50	22,11083194	90	134,4479296	249,7237406	421048,2584	5502687,102
SH3	05.07.2019 03:11	17	7,58	3,4	180	60-80	Okt 20	0-10	60-80	18	88,88888889	16,66666667	16,66666667	50	22,11083194	90	78,147355	284,4423343	421048,598	5502770,724
SH3	04.07.2019 01:06	15	14,84	6,9	180	60-80	Okt 20	0-10	60-80	18	88,88888889	16,66666667	16,66666667	50	22,11083194	90	157,4711684	263,3848293	421049,518	5502724,074
SH3	04.07.2019 01:15	15	14,84	6,9	180	60-80	Okt 20	0-10	60-80	18	88,88888889	16,66666667	16,66666667	50	22,11083194	90	121,0828534	269,5616452	421056,1124	5502724,374
SH3	04.07.2019 01:51	14	15,64	7,4	180	60-80	Okt 20	0-10	60-80	18	88,88888889	16,66666667	16,66666667	50	22,11083194	90	83,20715143	258,9441077	421056,8555	5502690,575
SH3	04.07.2019 23:00	20	9,86	4,5	187	80-100	Okt 20	0-10	80-100	16	100	25	62,5	30	17,60385848	70	158,4118898	313,4538454	421060,1573	5502805,199
SH3	05.07.2019 01:20	18	10,54	5	180	60-80	Okt 20	0-10	60-80	18	88,88888889	16,66666667	16,66666667	50	22,11083194	90	75,697448	315,1529887	421065,3548	5502800,906
SH3	04.07.2019 23:09	20	7,9	3,6	187	80-100	Okt 20	0-10	80-100	16	100	25	62,5	30	17,60385848	70	171,1437315	96,61922912	421067,1532	5502424,563
SH3	05.07.2019 03:02	18	7,36	3,1	180	60-80	Okt 20	0-10	60-80	18	88,88888889	16,66666667	16,66666667	50	22,11083194	90	139,8350962	274,7982121	421080,8254	5502586,132
SH3	04.07.2019 03:02	14	13,06	6,1	187	80-100	Okt 20	0-10	80-100	16	100	25	62,5	30	17,60385848	70	189,5078571	41,14054407	421083,4239	5502371,472
SH3	04.07.2019 01:54	14	15,63	7,3	188	20-40	40-60	40-60	60-80	13	100	23,07692308	53,84615385	30	19,89556064	70	151,6372849	64,0560176	421088,2519	5502396,31
SH3	04.07.2019 03:23	14	11,71	6	180	60-80	Okt 20	0-10	60-80	18	88,88888889	16,66666667	16,66666667	50	22,11083194	90	150,603299	287,6182158	421092,2441	5502662,926
SH3	05.07.2019 01:07	18	11,23	5,3	180	60-80	Okt 20	0-10	60-80	18	88,88888889	16,66666667	16,66666667	50	22,11083194	90	163,845582	505,7475019	421093,4759	5503036,473
SH3	04.07.2019 02:20	14	14,86	6,9	187	80-100	Okt 20	0-10	80-100	16	100	25	62,5	30	17,60385848	70	185,0013226	103,9937717	421096,1569	5502436,977
SH3	04.07.2019 03:32	13	12,97	6,1	180	60-80	Okt 20	0-10	60-80	18	88,88888889	16,66666667	16,66666667	50	22,11083194	90	156,9392349	496,8096911	421096,5527	5503023,422
SH3	04.07.2019 03:29	13	12,97	6,1	179	80-100	20-40	40-60	80-100	12	100	33,33333333	66,66666667	30	21,68559779	70	167,6004515	295,6091396	421101,3035	5502655,848
SH3	04.07.2019 01:36	15	14,86	7	187	80-100	Okt 20	0-10	80-100	16	100	25	62,5	30	17,60385848	70	172,2142859	134,8128085	421102,1383	5502467,749
SH3	03.07.2019 23:36	16	13,37	6,3	188	20-40	40-60	40-60	60-80	13	100	23,07692308	53,84615385	30	19,89556064	70	146,4343327	103,0974533	421108,496	5502435,562
SH3	05.07.2019 01:47	18	8,98	4,1	180	60-80	Okt 20	0-10	60-80	18	88,88888889	16,66666667	16,66666667	50	22,11083194	90	89,96530942	305,5114648	421113,4846	5502614,945
SH3	04.07.2019 23:52	19	13,69	6,5	180	60-80	Okt 20	0-10	60-80	18	88,88888889	16,66666667	16,66666667	50	22,11083194	90	145,2723999	359,2341779	421118,0588	5502800,419
SH3	05.07.2019 01:53	18	8,98	4,1	180	60-80	Okt 20	0-10	60-80	18	88,88888889	16,66666667	16,66666667	50	22,11083194	90	105,9145446	312,8386167	421120,8202	5502622,396
SH3	04.07.2019 03:20	14	11,71	6	180	60-80	Okt 20	0-10	60-80	18	88,88888889	16,66666667	16,66666667	50	22,11083194	90	144,1334535	343,5866929	421139,2068	5502710,399
SH3	04.07.2019 03:14	14	12,51	5,9	180	60-80	Okt 20	0-10	60-80	18	88,88888889	16,66666667	16,66666667	50	22,11083194	90	159,536348	355,6202759	421146,2873	5502728,67
SH3	05.07.2019 01:29	18	9,9	4,7	188	20-40	40-60	40-60	60-80	13	100	23,07692308	53,84615385	30	19,89556064	70	132,4013928	278,9691698	421148,3731	5502607,384
SH3	04.07.2019 03:17	14	11,71	6	180	60-80	Okt 20	0-10	60-80	18	88,88888889	16,66666667	16,66666667	50	22,11083194	90	123,254197	363,0994456	421152,8072	5502732,795
SH3	05.07.2019 01:59	18	8,71	4	186	0-10	40-60	20-40	60-80	26	38,46153846	0	11,53846154	50	18,3889599	70	254,3078458	355,0856285	421161,3364	5502654,203
SH3	04.07.2019 03:11	14	12,51	5,9	180	60-80	Okt 20	0-10	60-80	18	88,88888889	16,66666667	16,66666667	50	22,11083194	90	164,4752292	395,4953991	421202,7	5502644,07
SH3	03.07.2019 23:33	16	14,11	6,6	187	80-100	Okt 20	0-10	80-100	16	100	25	62,5	30	17,60385848	70	159,5086921	477,2779876	421230,3705	5502841,255
SH3	04.07.2019 03:08	14	12,51	5,9	179	80-100	20-40	40-60	80-100	12	100	33,33333333	66,66666667	30	21,68559779	70	250,2197993	454,1572623	421258,18	5502678,973
SH3	05.07.2019 02:40	18	7,74	3,5	180	60-80	Okt 20	0-10	60-80	18	88,88888889	16,66666667	16,66666667	50	22,11083194	90	129,3724943	462,1204125	421261,3737	5502708,485
SH3	05.07.2019 02:12	18	8,23	3,6	179	80-100	20-40	40-60	80-100	12	100	33,33333333	66,66666667	30	21,68559779	70	207,6356762	518,4998287	421302,6401	5502774,477
SH4	07.07.2019 02:14	17	7,16	2,8	180	60-80	Okt 20	0-10	60-80	18	88,88888889	16,66666667	16,66666667	50	22,11083194	90	98,4119236	325,3002466	344694,7893	5514147,396
SH4	06.07.2019 04:32	20	5,96	2	187	80-100	Okt 20	0-10	80-100	16	100	25	62,5	30	17,60385848	70	160,2426298	350,5717818	344709,4097	5514180
SH4	07.07.2019 03:37	15	8,89	4	180	60-80	Okt 20	0-10	60-80	18	88,88888889	16,66666667	16,66666667	50	22,11083194	90	82,06386072	315,8107983	344722,6981	5514147,793
SH4	07.07.2019 03:25	15	9,38	4,6	186	0-10	40-60	20-40	60-80	26	38,46153846	0	11,53846154	50	18,3889599	70	222,9687405	244,4650566	344740,878	5514078,613
SH4	06.07.2019 02:50	20	6,62	2,4	187	80-100	Okt 20	0-10	80-100	16	100	25	62,5	30	17,60385848	70	199,4421983	410,3376695	344742,0149	5514250,467
SH4	07.07.2019 04:09	15	8,99	3,8	181	20-40	40-60	20-40	60-80	10	100	40	20	50	26,58842689	90	132,5008297	271,8811822	344767,3703	5514114,336
SH4	07.07.2019 03:19	15	9,38	4,6	179	80-100	20-40	40-60	80-100	12	100	33,33333333	66,66666667	30	21,68559779	70	186,182279	299,3560459	344768,7412	5514142,58
SH4	07.07.2019 02:48	16	8,73	4	187	80-100	Okt 20	0-10	80-100	16	100	25	62,5	30	17,60385848	70	154,2613079	269,9327038	344772,7341	5514113,399
SH4	06.07.2019 02:47	20	6,62	2,4	179	80-100	20-40	40-60	80-100	12	100	33,33333333	66,66666667	30	21,68559779	70	171,0056795	524,7715144	344777,515	5514370,883
SH4	06.07.2019 02:44	20	6,88	2,5	179	80-100	20-40	40-60	80-100	12	100	33,33333333	66,66666667	30	21,68559779	70	178,769083	506,740613	344783,2421	5514353,256
SH4	07.07.2019 04:03	15	9,41	4,2	186	0-10	40-60	20-40	60-80	26	38,46153846	0	11,53846154	50	18,3889599	70	258,3203858	263,699681	344784,7016	5514109,049
SH4	07.07.2019 03:57	15	9,41	4,2	180	60-80	Okt 20	0-10	60-80	18	88,88888889	16,66666667	16,66666667	50	22,11083194	90	88,49053672	280,1989277	344789,4866	5514126,306
SH4	06.07.2019 23:39	19	8,35	3,7	186	0-10	40-60	20-40	60-80	26	38,46153846	0	11,53846154	50	18,3889599	70	267,1755702	272,5474013	344791,8181	5514118,871
SH4	06.07.2019 04:59	20	7,79	3,4	180	60-80	Okt 20	0-10	60-80	18	88,88888889	16,66666667	16,66666667	50	22,11083194	90	76,56057145	256,8826784	344794,5865	5514103,416
SH4	07.07.2019 01:17	18	8,05	3,8	181	20-40	40-60	20-40	60-80	10	100	40	20	50	26,58842689	90	83,82180112	303,803907	344797,1037	5514150,782
SH4	07.07.2019 00:15	19	8,17	3,4	180	60-80	Okt 20	0-10	60-80	18	88,88888889	16,66666667	16,66666667	50	22,11083194	90	146,4814913	281,3811287	344797,7957	5514128,338
SH4	07.07.2019 02:39	17	8,5	3,7	180	60-80	Okt 20	0-10	60-80	18	88,88888889	16,66666667	16,66666667	50	22,11083194	90	104,0158248	262,8455325	344801,9329	5514110,078
SH4	07.07.2019 01:41	17	9,15	4,1	180	60-80	Okt 20	0-10	60-80	18	88,88888889	16,66666667	16,66666667	50	22,11083194	90	164,3241302	296,9032093	344802,2125	5514144,243
SH4	07.07.2019 04:15	15	8,99	3,8	187	80-100	Okt 20	0-10	80-100	16	100	25	62,5	30	17,60385848	70	180,102538	273,2129645	344802,3629	5514120,506
SH4	06.07.2019 05:02	20	7,79	3,4	180	60-80	Okt 20	0-10	60-80	18	88,88888889	16,66666667	16,66666667	50	22,11083194	90	124,9829939	259,2157025	344803,139	5514106,529
SH4	07.07.2019 03:16	15	9,38	4,6	187	80-100	Okt 20	0-10	80-100	16	100	25	62,5	30	17,60385848	70	157,8735723	259,2157025	344803,139	5514106,529
SH4	07.07.2019 00:18	19	9,08	4	180	60-80	Okt 20	0-10	60-80	18	88,88888889	16,66666667	16,66666667	50	22,11083194	90	136,8141506	230,0358975	344803,4071	5514077,283
SH4	07.07.2019 02:36	17	8,5	3,7	180	60-80	Okt 20	0-10	60-80	18	88,88888889	16,66666667	16,66666667	50	22,11083194	90	122,4424518	234,8492905	344804,4679	5514082,194
SH4	06.07.2019 04:38	20	6,48	2,3	181	20-40	40-60	20-40	60-80	10	100	40	20	50	26,58842689	90	92,48121465	289,9385757	344804,6808	5514137,421
SH4	07.07.2019 00:36	18	10,13	4,6	179	80-100	20-40	40-60	80-100	12	100	33,33333333	66,66666667	30	21,68559779	70	169,348901	260,4142724	344807,1566	5514107,991
SH4	07.07.2019 02:20	17	7,05	2,8	187	80-100	Okt 20	0-10	80-100	16	100	25	62,5	30	17,60385848	70	162,0441146	294,2927761	344809,6875	5514142,035
SH4	07.07.2019 02:11	17	7,16	2,8	180	60-80	Okt 20	0-10	60-80	18	88,88888889	16,66666667	16,66666667	50	22,11083194	90	98,01396252	359,5815467	344810,1393	5514207,386
SH4	07.07.2019 03:42	15	8,89	4	180	60-80	Okt 20	0-10	60-80	18	88,88888889	16,66666667	16,66666667	50	22,11083194	90	121,6115564	267,2914289	344813,4246	5514115,154
SH4	07.07.2019 03:00	16	10	4,6	181	20-40	40-60	20-40	60-80	10	100	40	20	50	26,58842689	90	42,35477981	288,0399982	344814,1215	5514135,932
SH4	06.07.2019 04:47	20	6,95	2,9	181	20-40	40-60	20-40	60-80	10	100	40	20	50	26,58842689	90	136,6117061	255,9768395	344816,7003	5514103,922
SH4	06.07.2019 03:17	20	5,4	1,8	186	0-10	40-60	20-40	60-80	26	38,46153846	0	11,53846154	50	18,3889599	70	238,9961297	312,5906903	344820,2882	5514160,586
SH4	07.07.2019 00:39	18	10,13	4,6	186	0-10	40-60	20-40	60-80	26	38,46153846	0	11,53846154	50	18,3889599	70	240,8043723	279,6725154	344822,5107	5514127,672
SH4	07.07.2019 02:30	17	7,73	3,2	181	20-40	40-60	20-40	60-80	10	100	40	20	50	26,58842689	90	130,3696228	296,7790936	344823,7768	5514144,774
SH4	07.07.2019 02:42	17	8,5	3,7	181	20-40	40-60	20-40	60-80	10	100	40	20	50	26,58842689	90	129,7090281	287,0664622	344824,7294	5514135,053
SH4	06.07.2019 04:56	20	7,79	3,4	180	60-80	Okt 20	0-10	60-80	18	88,88888889	16,66666667	16,66666667	50	22,11083194	90	116,2312006	325,7337901	344825,1289	5514173,719
SH4	06.07.2019 23:27	19	10,88	5,2	186	0-10	40-60	20-40	60-80	26	38,46153846	0	11,53846154	50	18,3889599	70	231,5294176	236,4633	344825,2788	5514084,441
SH4	07.07.2019 00:48	18	10,88	4,7	181	20-40	40-60	20-40	60-80	10	100	40	20	50	26,58842689	90	141,1882441	313,1484752	344825,4581	5514161,129
SH4	07.07.2019 01:50	17	8,35	3,6	180	60-80	Okt 20	0-10	60-80	18	88,88888889	16,66666667	16,66666667	50	22,11083194	90	145,2383024	335,1443817	344826,9687	5514183,108
SH4	07.07.2019 01:44	17	9,15	4,1	181	20-40	40-60	20-40	60-80	10	100	40	20	50	26,58842689	90	115,9366835	290,9845422	344827,1455	5514138,939
SH4	07.07.2019 00:27	18	9,03	4	186	0-10	40-60	20-40	60-80	26	38,46153846	0	11,53846154	50	18,3889599	70	236,4157483	265,9027168	344832,2916	5514113,703
SH4	06.07.2019 04:23	20	6,51	2,3	180	60-80	Okt 20	0-10	60-80	18	88,88888889	16,66666667	16,66666667	50	22,11083194	90	129,4501074	263,2716423	344834,1922	5514110,989
SH4	07.07.2019 03:54	15	9,81	4,1	180	60-80	Okt 20	0-10	60-80	18	88,88888889	16,66666667	16,66666667	50	22,11083194	90	150,7080747	348,4086504	344835,5397	5514196,145
SH4	06.07.2019 04:29	20	5,96	2	180	60-80	Okt 20	0-10	60-80	18	88,88888889	16,66666667	16,66666667	50	22,11083194	90	122,3903475	277,8160338	344836,9929	5514125,411
SH4	06.07.2019 04:41	20	6,48	2,3	179	80-100	20-40	40-60	80-100	12	100	33,33333333	66,66666667	30	21,68559779	70	180,0614291	287,7203446	344838,0699	5514135,271
SH4	07.07.2019 03:34	15	10,24	4,7	181	20-40	40-60	20-40	60-80	10	100	40	20	50	26,58842689	90	97,43931605	304,5759982	344841,5996	5514151,945
SH4	07.07.2019 01:29	17	9,64	3,8	180	60-80	Okt 20	0-10	60-80	18	88,88888889	16,66666667	16,66666667	50	22,11083194	90	106,883384	303,9492606	344842,1313	5514151,282
SH4	06.07.2019 04:53	20	6,95	2,9	187	80-100	Okt 20	0-10	80-100	16	100	25	62,5	30	17,60385848	70	181,3867089	278,5527976	344846,6136	5514125,463
SH4	07.07.2019 04:27	15	7,85	3,3	179	80-100	20-40	40-60	80-100	12	100	33,33333333	66,66666667	30	21,68559779	70	186,182279	263,737796	344848,8763	5514110,365
SH4	06.07.2019 04:50	20	6,95	2,9	180	60-80	Okt 20	0-10	60-80	18	88,88888889	16,66666667	16,66666667	50	22,11083194	90	133,5663788	209,5340077	344851,236	5514055,484
SH4	07.07.2019 00:42	18	10,13	4,6	180	60-80	Okt 20	0-10	60-80	18	88,88888889	16,66666667	16,66666667	50	22,11083194	90	122,4890367	283,8946504	344852,0413	5514130,301
SH4	07.07.2019 03:22	15	9,38	4,6	180	60-80	Okt 20	0-10	60-80	18	88,88888889	16,66666667	16,66666667	50	22,11083194	90	151,1326915	277,8550447	344857,8854	5514123,528
SH4	06.07.2019 03:44	20	4,51	1,5	188	20-40	40-60	40-60	60-80	13	100	23,07692308	53,84615385	30	19,89556064	70	154,1666801	318,7802742	344858,8691	5514164,641
SH4	07.07.2019 01:53	17	8,35	3,6	181	20-40	40-60	20-40	60-80	10	100	40	20	50	26,58842689	90	142,7477415	204,7457955	344859,7678	5514049,232
SH4	07.07.2019 00:33	18	9,03	4	187	80-100	Okt 20	0-10	80-100	16	100	25	62,5	30	17,60385848	70	180,2096419	280,9545688	344863,8548	5514125,819
SH4	06.07.2019 03:59	20	5,08	1,9	187	80-100	Okt 20	0-10	80-100	16	100	25	62,5	30	17,60385848	70	160,8962537	315,0707669	344864,2726	5514160,222
SH4	06.07.2019 03:53	20	4,36	1,3	186	0-10	40-60	20-40	60-80	26	38,46153846	0	11,53846154	50	18,3889599	70	224,0923946	301,6663268	344868,7322	5514146,025
SH4	07.07.2019 00:54	18	10,88	4,7	181	20-40	40-60	20-40	60-80	10	100	40	20	50	26,58842689	90	100,3343594	239,8306357	344871,1372	5514082,743
SH4	06.07.2019 23:42	19	8,35	3,7	186	0-10	40-60	20-40	60-80	26	38,46153846	0	11,53846154	50	18,3889599	70	281,073359	227,0213032	344872,9811	5514069,223
SH4	07.07.2019 02:02	17	7,18	3,1	180	60-80	Okt 20	0-10	60-80	18	88,88888889	16,66666667	16,66666667	50	22,11083194	90	114,2403925	204,0948575	344874,7792	5514045,152
SH4	07.07.2019 00:51	18	10,88	4,7	187	80-100	Okt 20	0-10	80-100	16	100	25	62,5	30	17,60385848	70	192,390887	299,4007878	344874,8913	5514142,692
SH4	07.07.2019 01:47	17	8,35	3,6	181	20-40	40-60	20-40	60-80	10	100	40	20	50	26,58842689	90	145,6845592	290,0679264	344875,9085	5514133,015
SH4	06.07.2019 04:17	20	6,51	2,3	180	60-80	Okt 20	0-10	60-80	18	88,88888889	16,66666667	16,66666667	50	22,11083194	90	133,5663788	314,4799113	344877,5717	5514157,531
SH4	06.07.2019 04:11	20	5,67	2,1	181	20-40	40-60	20-40	60-80	10	100	40	20	50	26,58842689	90	97,4384474	334,6193175	344878,6213	5514177,794
SH4	06.07.2019 04:44	20	6,48	2,3	180	60-80	Okt 20	0-10	60-80	18	88,88888889	16,66666667	16,66666667	50	22,11083194	90	113,2433952	200,5148036	344879,1277	5514040,205
SH4	06.07.2019 04:35	20	5,96	2	181	20-40	40-60	20-40	60-80	10	100	40	20	50	26,58842689	90	119,4495537	287,1381555	344879,5449	5514129,313
SH4	06.07.2019 03:50	20	4,36	1,3	180	60-80	Okt 20	0-10	60-80	18	88,88888889	16,66666667	16,66666667	50	22,11083194	90	91,098125	228,7073554	344881,5273	5514068,825
SH4	07.07.2019 04:00	15	9,41	4,2	180	60-80	Okt 20	0-10	60-80	18	88,88888889	16,66666667	16,66666667	50	22,11083194	90	141,3689969	208,465364	344883,0891	5514047,314
SH4	07.07.2019 00:57	18	10,9	4,9	186	0-10	40-60	20-40	60-80	26	38,46153846	0	11,53846154	50	18,3889599	70	211,3462836	321,7059676	344886	5514163,276
SH4	07.07.2019 03:28	15	10,24	4,7	180	60-80	Okt 20	0-10	60-80	18	88,88888889	16,66666667	16,66666667	50	22,11083194	90	141,2346844	247,7935974	344889,4568	5514086,435
SH4	06.07.2019 03:08	20	5,49	1,8	187	80-100	Okt 20	0-10	80-100	16	100	25	62,5	30	17,60385848	70	161,7516156	174,0091713	344895,8876	5514005,543
SH4	06.07.2019 02:53	20	6,62	2,4	181	20-40	40-60	20-40	60-80	10	100	40	20	50	26,58842689	90	105,1740031	128,5566836	344950,4104	5513854,13
SH4	06.07.2019 03:05	20	5,64	2	34	60-80	Okt 20	Okt 20	80-100	40	70	0	70	15	6,343530926	30	251,8609458	3350,458734	347308,7651	5512932,344
SH4	06.07.2019 03:02	20	5,64	2	181	20-40	40-60	20-40	60-80	10	100	40	20	50	26,58842689	90	127,9827693	3403,962725	347343,0098	5512855,43
SH4	06.07.2019 01:50	20	7,61	3,4	186	0-10	40-60	20-40	60-80	26	38,46153846	0	11,53846154	50	18,3889599	70	259,5192876	3391,458792	347373,5419	5513022,501
SH4	06.07.2019 03:11	20	5,14	1,6	187	80-100	Okt 20	0-10	80-100	16	100	25	62,5	30	17,60385848	70	131,777677	3483,478546	347436,291	5512894,312
SH4	06.07.2019 03:14	20	5,14	1,6	187	80-100	Okt 20	0-10	80-100	16	100	25	62,5	30	17,60385848	70	139,8457485	3498,853184	347458,1408	5512916,93
SH4	06.07.2019 02:56	20	5,64	2	188	20-40	40-60	40-60	60-80	13	100	23,07692308	53,84615385	30	19,89556064	70	154,7107884	3519,085598	347481,4458	5512926,346
SH4	06.07.2019 02:59	20	5,64	2	186	0-10	40-60	20-40	60-80	26	38,46153846	0	11,53846154	50	18,3889599	70	229,7735524	3705,422358	347664,6383	5512890,718
SH4	06.07.2019 04:02	20	0,01	1	188	20-40	40-60	40-60	60-80	13	100	23,07692308	53,84615385	30	19,89556064	70	123,0021558	344,1681115	420920,4125	5502627,812
SH4	06.07.2019 03:56	20	0,01	1	188	20-40	40-60	40-60	60-80	13	100	23,07692308	53,84615385	30	19,89556064	70	140,5305811	382,9890086	420921,9958	5502673,152
SH4	06.07.2019 03:47	20	2,92	1,1	188	20-40	40-60	40-60	60-80	13	100	23,07692308	53,84615385	30	19,89556064	70	127,4828239	382,6656826	420935,4625	5502679,431
SH4	07.07.2019 03:48	15	10	4,7	187	80-100	Okt 20	0-10	80-100	16	100	25	62,5	30	17,60385848	70	207,5537855	22,72564756	421075,4298	5502330,346
SH4	07.07.2019 04:12	14	9,93	4,7	188	20-40	40-60	40-60	60-80	13	100	23,07692308	53,84615385	30	19,89556064	70	118,3486568	145,5178469	421131,277	5502474,662
SH4	06.07.2019 23:17	18	12,68	6,1	29	40-60	20-40	60-80	80-100	30	100	26,66666667	63,33333333	15	6,991373995	30	203,5354021	391,569882	421132,0563	5502399,194
SH4	07.07.2019 02:57	16	8,7	4,9	187	80-100	Okt 20	0-10	80-100	16	100	25	62,5	30	17,60385848	70	171,2599581	63,36325707	421149,4714	5502369,954
SH4	06.07.2019 03:41	20	4,53	1,3	188	20-40	40-60	40-60	60-80	13	100	23,07692308	53,84615385	30	19,89556064	70	114,1364465	198,8607358	421168,6625	5502518,883
SH4	07.07.2019 02:23	17	0,74	2,8	187	80-100	Okt 20	0-10	80-100	16	100	25	62,5	30	17,60385848	70	160,1412591	77,24776964	421171,4918	5502356,794
SH4	07.07.2019 04:30	15	8,9	4,1	188	20-40	40-60	40-60	60-80	13	100	23,07692308	53,84615385	30	19,89556064	70	142,2977658	247,9690873	421183,2606	5502565,85
SH4	07.07.2019 03:45	15	10,77	5,2	187	80-100	Okt 20	0-10	80-100	16	100	25	62,5	30	17,60385848	70	145,6384927	237,6027599	421188,5226	5502552,683
SH4	07.07.2019 04:24	15	8,89	4,2	187	80-100	Okt 20	0-10	80-100	16	100	25	62,5	30	17,60385848	70	173,5261662	157,0009869	421192,675	5502458,244
SH4	07.07.2019 01:56	17	7,8	3,2	187	80-100	Okt 20	0-10	80-100	16	100	25	62,5	30	17,60385848	70	207,6732284	136,2945666	421195,2807	5502428,46
SH4	07.07.2019 00:21	18	10,28	4,7	187	80-100	Okt 20	0-10	80-100	16	100	25	62,5	30	17,60385848	70	159,179494	203,9032924	421197,7882	5502510,817
SH4	07.07.2019 01:26	17	10,08	4,6	187	80-100	Okt 20	0-10	80-100	16	100	25	62,5	30	17,60385848	70	212,0068982	124,6383864	421204,8714	5502397,134
SH4	07.07.2019 00:30	18	11,06	5,1	187	80-100	Okt 20	0-10	80-100	16	100	25	62,5	30	17,60385848	70	201,7110305	151,4782261	421213,9691	5502430,452
SH4	07.07.2019 02:54	16	0,28	4,4	187	80-100	Okt 20	0-10	80-100	16	100	25	62,5	30	17,60385848	70	178,2066333	321,4210946	421217,198	5502631,502
SH4	07.07.2019 01:14	17	10,64	5	187	80-100	Okt 20	0-10	80-100	16	100	25	62,5	30	17,60385848	70	165,5552932	199,0566457	421221,747	5502488,917
SH4	06.07.2019 04:05	20	0,01	1	188	20-40	40-60	40-60	60-80	13	100	23,07692308	53,84615385	30	19,89556064	70	135,6323192	150,541674	421222,2965	5502417,93
SH4	07.07.2019 01:23	17	10,1	4,8	187	80-100	Okt 20	0-10	80-100	16	100	25	62,5	30	17,60385848	70	213,3865425	293,9963973	421234,0124	5502593,642
SH4	06.07.2019 04:08	20	0,06	1,5	187	80-100	Okt 20	0-10	80-100	16	100	25	62,5	30	17,60385848	70	177,3097281	167,7209775	421242,016	5502418,963
SH4	07.07.2019 01:20	17	10,1	4,8	187	80-100	Okt 20	0-10	80-100	16	100	25	62,5	30	17,60385848	70	159,6121476	196,5941421	421244,1661	5502464,471
SH4	07.07.2019 01:59	17	7,8	3,2	187	80-100	Okt 20	0-10	80-100	16	100	25	62,5	30	17,60385848	70	143,7969663	242,5450112	421249,6971	5502522,251
SH4	07.07.2019 02:33	17	0,25	3,6	187	80-100	Okt 20	0-10	80-100	16	100	25	62,5	30	17,60385848	70	150,2043838	297,3505505	421264,9229	5502579,077
SH4	07.07.2019 02:05	17	7,8	3,2	187	80-100	Okt 20	0-10	80-100	16	100	25	62,5	30	17,60385848	70	213,3865425	344,5182859	421273,6806	5502629,36
SH4	06.07.2019 23:31	18	11,26	5,4	34	60-80	Okt 20	Okt 20	80-100	40	70	0	70	15	6,343530926	30	276,1706826	503,195948	421288,5349	5502469,694
SH4	06.07.2019 23:14	18	12,67	6,1	30	0-10	80-100	40-60	20-40	13	100	53,84615385	38,46153846	30	26,12838127	90	93,88583008	521,3949286	421295,7781	5502434,812
SH4	07.07.2019 01:32	17	10,08	4,6	187	80-100	Okt 20	0-10	80-100	16	100	25	62,5	30	17,60385848	70	202,6303195	263,5138065	421306,0894	5502494,673
SH4	06.07.2019 02:41	20	6,88	2,5	179	80-100	20-40	40-60	80-100	12	100	33,33333333	66,66666667	30	21,68559779	70	193,4306503	213,4938766	421309,1749	5502364,381
SH4	06.07.2019 01:47	20	7,65	3,4	180	60-80	Okt 20	0-10	60-80	18	88,88888889	16,66666667	16,66666667	50	22,11083194	90	167,5773476	353,5661671	421380,7597	5502545,264
SH4	06.07.2019 02:07	20	7,57	3,3	180	60-80	Okt 20	0-10	60-80	18	88,88888889	16,66666667	16,66666667	50	22,11083194	90	69,48895276	434,44672	421472,1656	5502553,781
SH4	06.07.2019 02:38	20	6,88	2,5	181	20-40	40-60	20-40	60-80	10	100	40	20	50	26,58842689	90	117,7808525	558,7588009	421536,623	5502679,152
SH4	06.07.2019 02:35	20	7,3	2,9	180	60-80	Okt 20	0-10	60-80	18	88,88888889	16,66666667	16,66666667	50	22,11083194	90	72,28063842	510,1202177	421541,3146	5502585,378
SH5	12.07.2019 04:09	18	10,12	4,2	104	80-100	0-10	20-40	80-100	49	100	48,97959184	14,28571429	15	8,794227389	50	589,7819864	769,9981805	343691,537	5514061,996
SH5	12.07.2019 04:12	18	10,12	4,2	105	80-100	0-10	20-40	80-100	32	100	56,25	0	30	10,92034946	50	546,8948371	599,0106414	343754,7801	5514223,258
SH5	12.07.2019 04:36	18	8,44	3,4	104	80-100	0-10	20-40	80-100	49	100	48,97959184	14,28571429	15	8,794227389	50	530,0322778	470,2479459	343873,3529	5514305,305
SH5	12.07.2019 04:33	18	8,78	3,6	112	80-100	0-10	Okt 20	80-100	23	100	4,347826087	82,60869565	30	13,81698559	50	345,638015	396,0606243	343924,317	5514364,103
SH5	12.07.2019 04:06	18	10,12	4,2	101	0-10	80-100	80-100	0-10	11	100	0	0	15	0	15	631,0709541	421,876094	343933,6353	5514333,114
SH5	12.07.2019 04:31	18	8,78	3,6	112	80-100	0-10	Okt 20	80-100	23	100	4,347826087	82,60869565	30	13,81698559	50	374,8556432	192,0532886	343961,7692	5514574,034
SH5	11.07.2019 23:34	17	9,14	3,7	196	0-10	80-100	20-40	80-100	38	2,631578947	0	0	30	14,26232591	70	774,9629087	416,8287506	343979,7089	5514325,291
SH5	12.07.2019 00:50	17	10,99	5	101	0-10	80-100	80-100	0-10	11	100	0	0	15	0	15	631,4067379	303,4916919	344007,4313	5514435,24
SH5	10.07.2019 03:04	13	6,76	2,3	109	80-100	0-10	20-40	60-80	31	100	0	93,5483871	15	17,01359355	70	379,9055008	502,0623167	344126,3676	5514233
SH5	09.07.2019 23:39	14	8,6	3,8	218	80-100	Okt 20	60-80	80-100	34	100	50	11,76470588	30	12,68710238	50	447,1157216	570,6904409	344132,6528	5514164,65
SH5	10.07.2019 03:07	13	6,45	2,2	112	80-100	0-10	Okt 20	80-100	23	100	4,347826087	82,60869565	30	13,81698559	50	328,4502761	605,0920953	344170,1498	5514135,086
SH5	12.07.2019 01:51	16	13,44	6	105	80-100	0-10	20-40	80-100	32	100	56,25	0	30	10,92034946	50	501,2605819	880,9494686	344182,4915	5513858,134
SH5	09.07.2019 23:51	14	8,57	3,9	311	0-10	60-80	0-10	80-100	29	0	0	0	30	14,03944128	50	430,9479572	610,6838789	344215,327	5514138,616
SH5	09.07.2019 23:54	14	8,57	3,9	218	80-100	Okt 20	60-80	80-100	34	100	50	11,76470588	30	12,68710238	50	411,4352808	609,9332788	344222,8664	5514141,276
SH5	12.07.2019 00:53	16	10,06	4,5	106	Okt 20	0-10	60-80	60-80	51	86,2745098	3,921568627	0	15	15,19287759	70	523,129764	533,1169726	344236,4164	5514225,195
SH5	10.07.2019 04:21	12	7,34	2,5	112	80-100	0-10	Okt 20	80-100	23	100	4,347826087	82,60869565	30	13,81698559	50	308,1860634	578,940765	344238,5491	5514177,834
SH5	11.07.2019 23:49	17	9,65	4,5	106	Okt 20	0-10	60-80	60-80	51	86,2745098	3,921568627	0	15	15,19287759	70	469,683608	551,6404352	344238,6039	5514206,437
SH5	10.07.2019 00:56	14	8,4	3,6	106	Okt 20	0-10	60-80	60-80	51	86,2745098	3,921568627	0	15	15,19287759	70	467,8076171	561,4140377	344240,3596	5514196,74
SH5	10.07.2019 03:13	13	6,45	2,2	113	80-100	0-10	Okt 20	80-100	25	100	20	64	15	20,58923667	70	289,8069141	559,2102566	344241,5637	5514199,436
SH5	12.07.2019 01:17	16	11,65	5,3	109	80-100	0-10	20-40	60-80	31	100	0	93,5483871	15	17,01359355	70	476,5708362	701,2828655	344242,3177	5514051,965
SH5	09.07.2019 23:45	14	8,6	3,8	311	0-10	60-80	0-10	80-100	29	0	0	0	30	14,03944128	50	417,7963103	561,0841701	344244,7415	5514198,493
SH5	12.07.2019 00:56	16	10,47	4,7	106	Okt 20	0-10	60-80	60-80	51	86,2745098	3,921568627	0	15	15,19287759	70	486,6711234	570,6640582	344270,8172	5514197,462
SH5	12.07.2019 01:26	16	13,12	6	109	80-100	0-10	20-40	60-80	31	100	0	93,5483871	15	17,01359355	70	446,9773092	590,0185803	344293,1803	5514185,413
SH5	12.07.2019 01:02	16	10,47	4,7	200	0-10	80-100	20-40	60-80	28	0	0	0	50	18,25741858	70	516,8266918	852,3496864	344303,7961	5513912,057
SH5	11.07.2019 23:55	17	9,65	4,5	109	80-100	0-10	20-40	60-80	31	100	0	93,5483871	15	17,01359355	70	460,3700823	565,0712181	344320,6778	5514225,081
SH5	09.07.2019 01:45	11	12,68	5,9	113	80-100	0-10	Okt 20	80-100	25	100	20	64	15	20,58923667	70	314,2213221	592,0305102	344330,1865	5514199,72
SH5	12.07.2019 01:14	16	10,42	4,5	109	80-100	0-10	20-40	60-80	31	100	0	93,5483871	15	17,01359355	70	463,0033967	593,4621379	344330,7263	5514198,39
SH5	12.07.2019 04:15	18	9,76	4,2	101	0-10	80-100	80-100	0-10	11	100	0	0	15	0	15	581,6022638	671,9802464	344331,9649	5514112,763
SH5	11.07.2019 23:40	17	9,05	4,2	197	0-10	80-100	60-80	40-60	25	0	0	0	30	10,87044924	50	686,9685909	607,8628135	344335,0767	5514184,496
SH5	12.07.2019 01:20	16	11,65	5,3	109	80-100	0-10	20-40	60-80	31	100	0	93,5483871	15	17,01359355	70	448,9476253	625,2492932	344338,9538	5514167,077
SH5	09.07.2019 02:03	11	13,15	6,2	110	80-100	0-10	20-40	80-100	26	100	3,846153846	57,69230769	15	11,87919966	50	422,7638798	616,4135268	344340,0294	5514177,393
SH5	10.07.2019 02:58	13	6,76	2,3	113	80-100	0-10	Okt 20	80-100	25	100	20	64	15	20,58923667	70	298,2912508	615,0274499	344347,2029	5514182,481
SH5	10.07.2019 01:40	13	7,77	3,2	113	80-100	0-10	Okt 20	80-100	25	100	20	64	15	20,58923667	70	317,6264643	599,913041	344347,492	5514199,602
SH5	11.07.2019 23:19	17	9,1	3,8	200	0-10	80-100	20-40	60-80	28	0	0	0	50	18,25741858	70	587,0659392	608,1278742	344352,0036	5514192,689
SH5	12.07.2019 03:48	17	11,18	5,3	106	Okt 20	0-10	60-80	60-80	51	86,2745098	3,921568627	0	15	15,19287759	70	503,5132117	666,4164911	344353,5561	5514128,45
SH5	09.07.2019 01:48	11	12,37	5,9	80	Okt 20	20-40	60-80	20-40	16	43,75	0	0	15	10	50	143,2720571	675,565518	344360,6305	5514121,67
SH5	12.07.2019 04:00	17	11,12	5,1	105	80-100	0-10	20-40	80-100	32	100	56,25	0	30	10,92034946	50	518,8735977	684,4421548	344361,0679	5514112,063
SH5	09.07.2019 23:30	14	8,61	3,8	198	0-10	60-80	40-60	80-100	24	0	0	0	30	14,79326129	70	628,4790294	664,0655645	344372,3307	5514140,237
SH5	12.07.2019 03:57	17	11,12	5,1	106	Okt 20	0-10	60-80	60-80	51	86,2745098	3,921568627	0	15	15,19287759	70	550,976345	651,5269793	344374,1932	5514155,319
SH5	09.07.2019 01:54	11	12,37	5,9	80	Okt 20	20-40	60-80	20-40	16	43,75	0	0	15	10	50	97,73812585	631,4263376	344375,008	5514178,576
SH5	12.07.2019 03:33	18	11,56	5,1	106	Okt 20	0-10	60-80	60-80	51	86,2745098	3,921568627	0	15	15,19287759	70	538,4105698	676,3971394	344379,303	5514129,952
SH5	12.07.2019 01:11	16	10,42	4,5	106	Okt 20	0-10	60-80	60-80	51	86,2745098	3,921568627	0	15	15,19287759	70	489,8661282	689,6151359	344379,3127	5514115,143
SH5	09.07.2019 23:42	14	8,6	3,8	106	Okt 20	0-10	60-80	60-80	51	86,2745098	3,921568627	0	15	15,19287759	70	529,2163952	636,6059062	344380,2493	5514175,554
SH5	11.07.2019 23:31	17	8,9	3,8	200	0-10	80-100	20-40	60-80	28	0	0	0	50	18,25741858	70	623,3605778	632,9201764	344382,6046	5514181,1
SH5	09.07.2019 23:36	14	8,6	3,8	198	0-10	60-80	40-60	80-100	24	0	0	0	30	14,79326129	70	678,7376597	724,1977912	344396,3178	5514084,983
SH5	11.07.2019 23:46	17	9,65	4,5	200	0-10	80-100	20-40	60-80	28	0	0	0	50	18,25741858	70	586,8893005	655,8045226	344406,1886	5514168,326
SH5	12.07.2019 00:59	16	10,47	4,7	200	0-10	80-100	20-40	60-80	28	0	0	0	50	18,25741858	70	624,6353105	686,4932425	344412,0661	5514136,226
SH5	12.07.2019 04:24	18	9,88	4,5	109	80-100	0-10	20-40	60-80	31	100	0	93,5483871	15	17,01359355	70	417,692352	684,571403	344413,0736	5514139,021
SH5	12.07.2019 01:08	16	10,42	4,5	106	Okt 20	0-10	60-80	60-80	51	86,2745098	3,921568627	0	15	15,19287759	70	568,2882645	672,1015984	344414,2034	5514154,132
SH5	10.07.2019 00:59	14	8,4	3,6	200	0-10	80-100	20-40	60-80	28	0	0	0	50	18,25741858	70	539,1496131	665,0610615	344419,733	5514165,704
SH5	09.07.2019 23:48	14	8,57	3,9	106	Okt 20	0-10	60-80	60-80	51	86,2745098	3,921568627	0	15	15,19287759	70	482,0147914	886,9610641	344421,2479	5513917,122
SH5	11.07.2019 23:16	17	9,1	3,8	200	0-10	80-100	20-40	60-80	28	0	0	0	50	18,25741858	70	595,0657063	667,6802645	344421,4347	5514163,676
SH5	11.07.2019 23:25	17	9,1	3,8	196	0-10	80-100	20-40	80-100	38	2,631578947	0	0	30	14,26232591	70	751,5321339	677,4302329	344424,1024	5514153,873
SH5	12.07.2019 03:54	17	11,18	5,3	105	80-100	0-10	20-40	80-100	32	100	56,25	0	30	10,92034946	50	542,3105674	696,374989	344435,8413	5514138,848
SH5	09.07.2019 01:51	11	12,37	5,9	80	Okt 20	20-40	60-80	20-40	16	43,75	0	0	15	10	50	96,12869227	762,4774859	344456,4359	5514074,116
SH5	09.07.2019 23:33	14	8,61	3,8	207	0-10	80-100	60-80	80-100	38	5,263157895	0	2,631578947	15	9,774302244	50	540,5672873	765,9027037	344464,1719	5514074,716
SH5	10.07.2019 03:48	12	7,59	3,1	195	0-10	80-100	20-40	40-60	31	32,25806452	0	3,225806452	15	9,025054731	50	714,8117599	786,9041742	344480,0772	5514059,784
SH5	12.07.2019 01:05	16	10,47	4,7	200	0-10	80-100	20-40	60-80	28	0	0	0	50	18,25741858	70	633,3652986	734,4171327	344481,57	5514123,066
SH5	12.07.2019 01:29	16	13,12	6	200	0-10	80-100	20-40	60-80	28	0	0	0	50	18,25741858	70	542,5488646	740,0765721	344488,9105	5514121,21
SH5	09.07.2019 23:12	14	8,24	3,4	106	Okt 20	0-10	60-80	60-80	51	86,2745098	3,921568627	0	15	15,19287759	70	485,3763062	725,6593362	344492,8415	5514141,55
SH5	12.07.2019 01:31	16	13,12	6	200	0-10	80-100	20-40	60-80	28	0	0	0	50	18,25741858	70	602,3665106	795,9004859	344503,7485	5514064,028
SH5	10.07.2019 04:00	12	7,15	2,7	311	0-10	60-80	0-10	80-100	29	0	0	0	30	14,03944128	50	380,0827473	788,2530845	344548,9404	5514105,17
SH5	09.07.2019 23:09	14	8,24	3,4	106	Okt 20	0-10	60-80	60-80	51	86,2745098	3,921568627	0	15	15,19287759	70	485,9831929	779,445861	344564,6835	5514128,831
SH5	09.07.2019 23:27	14	8,61	3,8	106	Okt 20	0-10	60-80	60-80	51	86,2745098	3,921568627	0	15	15,19287759	70	492,474523	796,5484944	344564,9122	5514107,068
SH5	10.07.2019 00:13	15	9,39	4,4	150	60-80	20-40	20-40	60-80	20	100	15	70	30	19,88618934	90	372,5902935	809,5237017	420992,2765	5502421,027
SH5	10.07.2019 00:30	15	9,18	4,3	152	20-40	20-40	Okt 20	80-100	10	100	0	100	30	21,60246899	90	261,1508236	783,1654445	421034,4306	5502511,427
SH5	09.07.2019 04:45	10	11,81	5,6	153	Okt 20	60-80	20-40	60-80	13	100	23,07692308	30,76923077	30	30,42434922	110	219,9663916	709,5942321	421099,5688	5502463,819
SH5	12.07.2019 00:07	18	10,26	4,7	150	60-80	20-40	20-40	60-80	20	100	15	70	30	19,88618934	90	374,6971788	308,3791527	421361,5626	5502493,101
SH5	12.07.2019 03:20	18	12,09	5,6	153	Okt 20	60-80	20-40	60-80	13	100	23,07692308	30,76923077	30	30,42434922	110	198,6482213	333,6167645	421384,8983	5502503,263
SH5	12.07.2019 00:10	18	10,26	4,7	150	60-80	20-40	20-40	60-80	20	100	15	70	30	19,88618934	90	413,2263479	388,7447685	421410,891	5502563,698
SH5	10.07.2019 04:06	12	7,17	2,4	41	20-40	20-40	Okt 20	80-100	22	13,63636364	0	13,63636364	30	18,89822365	70	373,1311177	869,747716	421594,5854	5503338,597
SH5	10.07.2019 04:24	12	7,36	2,4	112	80-100	0-10	Okt 20	80-100	23	100	4,347826087	82,60869565	30	13,81698559	50	328,1344743	405,3253454	421597,5248	5503175,285
SH5	10.07.2019 03:28	12	7,21	2,5	109	80-100	0-10	20-40	60-80	31	100	0	93,5483871	15	17,01359355	70	418,5039117	345,777182	421599,3686	5503360,821
SH5	10.07.2019 00:24	14	9,39	4,1	142	60-80	20-40	20-40	80-100	14	100	21,42857143	78,57142857	30	8,902709799	50	358,9058654	892,0548217	421604,9325	5503359,252
SH5	10.07.2019 02:30	13	8,37	3,5	142	60-80	20-40	20-40	80-100	14	100	21,42857143	78,57142857	30	8,902709799	50	327,7841745	356,7595008	421606,198	5503329,252
SH5	09.07.2019 04:13	9	13,81	6,1	125	60-80	Okt 20	Okt 20	80-100	16	100	12,5	81,25	40	22,50925735	70	181,2646194	840,4375936	421608,0515	5503285,507
SH5	10.07.2019 01:21	13	8,29	3,5	117	80-100	0-10	20-40	80-100	17	100	17,64705882	23,52941176	15	16,01355125	50	279,2336299	849,8237485	421611,9789	5503294,839
SH5	09.07.2019 23:24	14	7,96	3,4	202	80-100	0-10	Okt 20	80-100	35	100	77,14285714	22,85714286	30	15,59465541	70	811,541358	109,1031028	421612,7761	5502607,806
SH5	10.07.2019 01:13	13	8,49	3,6	112	80-100	0-10	Okt 20	80-100	23	100	4,347826087	82,60869565	30	13,81698559	50	332,4506285	911,2906654	421617,0492	5503374,215
SH5	09.07.2019 03:56	9	13,53	6,3	42	0-10	40-60	0-10	80-100	19	5,263157895	0	5,263157895	50	19,93410196	70	348,729427	872,4249799	421618,3112	5503320,232
SH5	10.07.2019 04:03	12	6,34	2,4	125	60-80	Okt 20	Okt 20	80-100	16	100	12,5	81,25	40	22,50925735	70	228,3809335	388,4399893	421618,5228	5503255,117
SH5	10.07.2019 03:57	12	6,34	2,4	42	0-10	40-60	0-10	80-100	19	5,263157895	0	5,263157895	50	19,93410196	70	330,3728592	915,7869141	421619,8813	5503377,712
SH5	10.07.2019 04:12	12	7,17	2,4	42	0-10	40-60	0-10	80-100	19	5,263157895	0	5,263157895	50	19,93410196	70	361,7090643	902,5726913	421623,894	5503356,332
SH5	12.07.2019 04:03	17	11,37	4,9	104	80-100	0-10	20-40	80-100	49	100	48,97959184	14,28571429	15	8,794227389	50	605,5720657	415,4345614	421626,9108	5503206,883
SH5	10.07.2019 04:15	12	7,17	2,4	103	80-100	0-10	Okt 20	80-100	24	100	4,166666667	91,66666667	30	12,03858531	50	660,1893006	430,1225294	421626,987	5503176,058
SH5	11.07.2019 23:52	17	9,62	4,2	104	80-100	0-10	20-40	80-100	49	100	48,97959184	14,28571429	15	8,794227389	50	631,5032722	420,396864	421628,746	5503199,523
SH5	10.07.2019 04:30	12	7,6	2,6	41	20-40	20-40	Okt 20	80-100	22	13,63636364	0	13,63636364	30	18,89822365	70	373,5950092	908,5163815	421636,1256	5503353,089
SH5	09.07.2019 03:50	9	13,59	6,1	42	0-10	40-60	0-10	80-100	19	5,263157895	0	5,263157895	50	19,93410196	70	302,1328923	920,6147148	421640,2612	5503365,78
SH5	09.07.2019 03:53	9	13,59	6,1	135	40-60	20-40	0-10	60-80	9	100	11,11111111	88,88888889	50	14,14213562	70	176,8811427	897,802075	421640,4979	5503334,078
SH5	10.07.2019 04:27	12	7,6	2,6	42	0-10	40-60	0-10	80-100	19	5,263157895	0	5,263157895	50	19,93410196	70	299,6953293	865,6829118	421644,7232	5503283,955
SH5	10.07.2019 00:27	14	9,49	4	144	0-10	80-100	80-100	0-10	2	100	50	50	50	0	50	222,4919791	918,9671397	421651,8133	5503352,585
SH5	12.07.2019 03:45	18	11,64	5	105	80-100	0-10	20-40	80-100	32	100	56,25	0	30	10,92034946	50	576,1319793	419,2933504	421654,356	5503264,244
SH5	10.07.2019 01:28	13	8,01	3,3	108	60-80	Okt 20	20-40	60-80	31	96,77419355	12,90322581	83,87096774	30	12,23866603	50	398,7205007	422,5935962	421659,5166	5503269,723
SH5	10.07.2019 04:09	12	7,17	2,4	144	0-10	80-100	80-100	0-10	2	100	50	50	50	0	50	195,5488127	484,7681463	421666,02	5503134,973
SH5	12.07.2019 01:57	16	14,13	6,2	104	80-100	0-10	20-40	80-100	49	100	48,97959184	14,28571429	15	8,794227389	50	573,5964052	453,828228	421669,1374	5503206,392
SH5	10.07.2019 03:01	13	7,01	2,4	42	0-10	40-60	0-10	80-100	19	5,263157895	0	5,263157895	50	19,93410196	70	316,0360953	914,6635654	421669,1682	5503329,251
SH5	10.07.2019 03:32	12	7,21	2,5	125	60-80	Okt 20	Okt 20	80-100	16	100	12,5	81,25	40	22,50925735	70	195,809796	454,6211894	421676,9188	5503222,693
SH5	10.07.2019 03:16	12	6,48	2,2	108	60-80	Okt 20	20-40	60-80	31	96,77419355	12,90322581	83,87096774	30	12,23866603	50	422,6060523	540,6370413	421680,8553	5503058,93
SH5	10.07.2019 03:10	12	6,52	2,2	108	60-80	Okt 20	20-40	60-80	31	96,77419355	12,90322581	83,87096774	30	12,23866603	50	461,7636044	442,48503	421684,2491	5503284,584
SH5	12.07.2019 02:03	16	14,13	6,2	105	80-100	0-10	20-40	80-100	32	100	56,25	0	30	10,92034946	50	558,0537753	441,7372631	421684,4222	5503288,422
SH5	10.07.2019 02:26	14	7,85	3,4	159	80-100	Okt 20	0-10	60-80	14	100	28,57142857	57,14285714	30	17,25694636	70	420,1942642	631,7527094	421685,8063	5502564,506
SH5	10.07.2019 03:42	12	7,65	3	112	80-100	0-10	Okt 20	80-100	23	100	4,347826087	82,60869565	30	13,81698559	50	300,3142853	446,1575384	421690,4898	5503295,02
SH5	09.07.2019 04:02	9	13,53	6,3	42	0-10	40-60	0-10	80-100	19	5,263157895	0	5,263157895	50	19,93410196	70	294,5893982	926,8949064	421691,2151	5503323,862
SH5	12.07.2019 02:21	17	12,97	5,5	104	80-100	0-10	20-40	80-100	49	100	48,97959184	14,28571429	15	8,794227389	50	564,0457596	462,547801	421700,0433	5503265,957
SH5	12.07.2019 03:39	18	11,64	5	105	80-100	0-10	20-40	80-100	32	100	56,25	0	30	10,92034946	50	534,0349835	468,3669453	421700,5923	5503247,726
SH5	12.07.2019 02:15	16	14,48	6,3	104	80-100	0-10	20-40	80-100	49	100	48,97959184	14,28571429	15	8,794227389	50	569,7411196	462,1932585	421703,0718	5503278,623
SH5	10.07.2019 02:54	13	7,27	2,7	117	80-100	0-10	20-40	80-100	17	100	17,64705882	23,52941176	15	16,01355125	50	261,8330672	461,5079611	421705,152	5503290,251
SH5	10.07.2019 00:18	14	9,39	4,1	142	60-80	20-40	20-40	80-100	14	100	21,42857143	78,57142857	30	8,902709799	50	368,1373327	903,8047684	421706,9263	5503271,272
SH5	12.07.2019 02:12	16	14,48	6,3	104	80-100	0-10	20-40	80-100	49	100	48,97959184	14,28571429	15	8,794227389	50	583,2372749	474,0391834	421711,2608	5503263,395
SH5	10.07.2019 03:22	12	6,48	2,2	112	80-100	0-10	Okt 20	80-100	23	100	4,347826087	82,60869565	30	13,81698559	50	343,9351014	501,0335307	421724,2816	5503216,474
SH5	09.07.2019 23:21	14	7,96	3,4	201	0-10	80-100	Okt 20	80-100	33	100	72,72727273	27,27272727	15	8,72832814	50	940,7343126	135,6183368	421727,0964	5502534,728
SH5	12.07.2019 02:00	16	14,13	6,2	104	80-100	0-10	20-40	80-100	49	100	48,97959184	14,28571429	15	8,794227389	50	538,1399726	509,7503035	421730,2125	5503207,559
SH5	10.07.2019 03:19	12	6,48	2,2	117	80-100	0-10	20-40	80-100	17	100	17,64705882	23,52941176	15	16,01355125	50	250,5760397	507,6922974	421732,2781	5503218,919
SH5	12.07.2019 01:42	16	13,12	5,6	112	80-100	0-10	Okt 20	80-100	23	100	4,347826087	82,60869565	30	13,81698559	50	311,7100132	497,6955556	421735,8436	5503263,585
SH5	12.07.2019 02:18	17	12,97	5,5	108	60-80	Okt 20	20-40	60-80	31	96,77419355	12,90322581	83,87096774	30	12,23866603	50	511,9849429	497,5055548	421742,1672	5503291,105
SH5	12.07.2019 01:45	16	13,12	5,6	42	0-10	40-60	0-10	80-100	19	5,263157895	0	5,263157895	50	19,93410196	70	272,300834	968,4741256	421765,9455	5503301,344
SH5	12.07.2019 03:36	18	11,64	5	104	80-100	0-10	20-40	80-100	49	100	48,97959184	14,28571429	15	8,794227389	50	547,8962163	602,0975091	421787,6944	5503111,361
SH5	12.07.2019 03:51	17	11,18	5	105	80-100	0-10	20-40	80-100	32	100	56,25	0	30	10,92034946	50	546,2090313	563,8346919	421803,369	5503260,847
SH5	10.07.2019 01:25	13	8,29	3,5	108	60-80	Okt 20	20-40	60-80	31	96,77419355	12,90322581	83,87096774	30	12,23866603	50	482,2770104	637,4360134	421860,246	5503191,995
SH5	12.07.2019 02:06	16	14,48	6,3	104	80-100	0-10	20-40	80-100	49	100	48,97959184	14,28571429	15	8,794227389	50	543,4336132	674,705289	421911,5896	5503236,702
SH5	12.07.2019 01:48	16	14,43	6,5	104	80-100	0-10	20-40	80-100	49	100	48,97959184	14,28571429	15	8,794227389	50	538,8789283	693,5896404	421937,3884	5503267,852
SH5	12.07.2019 02:09	16	14,48	6,3	104	80-100	0-10	20-40	80-100	49	100	48,97959184	14,28571429	15	8,794227389	50	587,4142053	684,8497134	421937,8292	5503339,432
SH5	10.07.2019 03:39	12	7,65	3	112	80-100	0-10	Okt 20	80-100	23	100	4,347826087	82,60869565	30	13,81698559	50	320,0568145	691,3139779	421940,5608	5503302,998
SH6	12.07.2019 00:52	17	10,99	5	118	80-100	0-10	Okt 20	60-80	5	100	40	40	50	24,39262184	70	181,0339756	755,4734955	344211,6539	5513989,735
SH6	12.07.2019 02:27	17	12,33	5,2	127	60-80	20-40	40-60	80-100	18	100	16,66666667	38,88888889	15	16,99673171	70	158,7664217	678,6227819	344366,8022	5514121,238
SH6	12.07.2019 00:13	17	9,86	4,2	44	80-100	0-10	40-60	80-100	19	42,10526316	0	5,263157895	15	7,694837641	30	157,7094184	705,3366121	344486,3509	5514161,927
SH6	12.07.2019 00:01	17	10,05	4,3	118	80-100	0-10	Okt 20	60-80	5	100	40	40	50	24,39262184	70	194,5963166	783,6997398	344530,2854	5514096,986
SH6	12.07.2019 00:25	17	10,5	4,7	118	80-100	0-10	Okt 20	60-80	5	100	40	40	50	24,39262184	70	190,6920572	848,2720191	344552,9134	5514033,913
SH6	12.07.2019 00:34	17	10,53	4,6	127	60-80	20-40	40-60	80-100	18	100	16,66666667	38,88888889	15	16,99673171	70	152,711597	790,2699807	344554,9417	5514107,238
SH6	12.07.2019 00:19	17	10,5	4,7	47	60-80	Okt 20	20-40	80-100	40	65	2,5	45	15	13,78404875	90	205,5463322	703,1110709	344572,1742	5514238,857
SH6	11.07.2019 23:55	17	9,62	4,2	118	80-100	0-10	Okt 20	60-80	5	100	40	40	50	24,39262184	70	198,467491	726,1118467	344575,2921	5514209,575
SH6	11.07.2019 03:39	17	8,72	3,5	117	80-100	0-10	20-40	80-100	17	100	17,64705882	23,52941176	15	16,01355125	50	258,1721255	728,8427353	344582,49	5514212,78
SH6	12.07.2019 00:46	17	10,99	5	118	80-100	0-10	Okt 20	60-80	5	100	40	40	50	24,39262184	70	195,6279261	880,8320693	344602,0636	5514029,265
SH6	12.07.2019 00:31	17	10,53	4,6	127	60-80	20-40	40-60	80-100	18	100	16,66666667	38,88888889	15	16,99673171	70	152,7906048	840,2411315	344616,3711	5514092,801
SH6	12.07.2019 00:43	17	10,31	4,3	118	80-100	0-10	Okt 20	60-80	5	100	40	40	50	24,39262184	70	188,1556703	816,8628823	344628,6432	5514135,092
SH6	11.07.2019 00:45	17	10,95	4,9	110	80-100	0-10	20-40	80-100	26	100	3,846153846	57,69230769	15	11,87919966	50	325,6107858	100,2535396	344743,8934	5513785,15
SH6	11.07.2019 23:40	17	9,05	4,2	80	Okt 20	20-40	60-80	20-40	16	43,75	0	0	15	10	50	131,7758413	127,293674	344751,0219	5513742,332
SH6	11.07.2019 01:00	17	11,59	5,4	113	80-100	0-10	Okt 20	80-100	25	100	20	64	15	20,58923667	70	235,7187447	69,09120802	344753,718	5513837,457
SH6	11.07.2019 00:48	17	11,02	5	110	80-100	0-10	20-40	80-100	26	100	3,846153846	57,69230769	15	11,87919966	50	412,8245489	67,81542332	344757,0823	5513828,388
SH6	11.07.2019 23:52	17	9,65	4,5	80	Okt 20	20-40	60-80	20-40	16	43,75	0	0	15	10	50	161,0590253	90,75786069	344765,0143	5513918,637
SH6	11.07.2019 01:03	17	11,59	5,4	113	80-100	0-10	Okt 20	80-100	25	100	20	64	15	20,58923667	70	253,8973801	57,09971547	344765,3147	5513841,133
SH6	11.07.2019 01:51	17	10,1	4,6	113	80-100	0-10	Okt 20	80-100	25	100	20	64	15	20,58923667	70	285,0998903	59,87224256	344769,2596	5513876,34
SH6	11.07.2019 02:30	17	9,05	3,9	118	80-100	0-10	Okt 20	60-80	5	100	40	40	50	24,39262184	70	230,9595736	49,5259661	344772,6152	5513844,263
SH6	11.07.2019 01:06	17	11,7	5,3	113	80-100	0-10	Okt 20	80-100	25	100	20	64	15	20,58923667	70	222,3024295	47,97867023	344774,7982	5513839,401
SH6	11.07.2019 02:24	17	9,71	4,4	114	80-100	0-10	Okt 20	80-100	16	100	6,25	87,5	40	28,9521876	90	220,5024783	46,83506349	344778,392	5513830,916
SH6	11.07.2019 02:39	17	8,67	3,8	118	80-100	0-10	Okt 20	60-80	5	100	40	40	50	24,39262184	70	196,439222	79,65727825	344780,3463	5513780,101
SH6	11.07.2019 00:57	17	11,59	5,4	113	80-100	0-10	Okt 20	80-100	25	100	20	64	15	20,58923667	70	285,3941273	44,00290395	344783,2782	5513827,098
SH6	12.07.2019 00:49	16	10,06	4,5	80	Okt 20	20-40	60-80	20-40	16	43,75	0	0	15	10	50	155,4873915	43,89261259	344788,1359	5513875,925
SH6	11.07.2019 01:48	17	10,1	4,6	118	80-100	0-10	Okt 20	60-80	5	100	40	40	50	24,39262184	70	230,426218	40,74508565	344790,872	5513874,291
SH6	12.07.2019 00:10	17	9,68	4,5	98	0-10	80-100	60-80	60-80	37	24,32432432	0	24,32432432	15	5,198752449	30	79,96221678	63,95898445	344791,2758	5513791,904
SH6	12.07.2019 04:57	18	9,12	4	80	Okt 20	20-40	60-80	20-40	16	43,75	0	0	15	10	50	125,777011	62,80936338	344794,0916	5513904,268
SH6	11.07.2019 02:33	17	9,05	3,9	110	80-100	0-10	20-40	80-100	26	100	3,846153846	57,69230769	15	11,87919966	50	372,0912094	43,40352704	344794,9344	5513881,931
SH6	11.07.2019 00:51	17	11,02	5	113	80-100	0-10	Okt 20	80-100	25	100	20	64	15	20,58923667	70	230,6250974	31,17184759	344795,1304	5513832,198
SH6	11.07.2019 02:45	17	8,67	3,8	113	80-100	0-10	Okt 20	80-100	25	100	20	64	15	20,58923667	70	257,3710081	24,43586979	344797,6502	5513850,049
SH6	11.07.2019 02:48	16	8,42	3,7	113	80-100	0-10	Okt 20	80-100	25	100	20	64	15	20,58923667	70	242,1468446	47,08086081	344798,9484	5513806,948
SH6	11.07.2019 02:27	17	9,05	3,9	114	80-100	0-10	Okt 20	80-100	16	100	6,25	87,5	40	28,9521876	90	231,2200542	40,54225931	344800,5955	5513813,569
SH6	12.07.2019 00:16	17	9,7	4,5	98	0-10	80-100	60-80	60-80	37	24,32432432	0	24,32432432	15	5,198752449	30	49,72386043	29,63154389	344801,6395	5513826,471
SH6	11.07.2019 01:36	17	10,06	4,7	113	80-100	0-10	Okt 20	80-100	25	100	20	64	15	20,58923667	70	252,3239798	39,54647827	344809,1037	5513810,615
SH6	11.07.2019 01:39	17	10,06	4,7	113	80-100	0-10	Okt 20	80-100	25	100	20	64	15	20,58923667	70	305,0125227	59,16184641	344814,7603	5513789,283
SH6	11.07.2019 01:21	17	10,63	4,8	113	80-100	0-10	Okt 20	80-100	25	100	20	64	15	20,58923667	70	263,5075538	31,69933766	344819,5178	5513816,398
SH6	11.07.2019 01:33	17	10,38	4,6	114	80-100	0-10	Okt 20	80-100	16	100	6,25	87,5	40	28,9521876	90	121,9080632	6,894730198	344820,3145	5513841,314
SH6	11.07.2019 23:37	17	9,05	4,2	80	Okt 20	20-40	60-80	20-40	16	43,75	0	0	15	10	50	131,7758413	205,3719908	344822,7084	5514053,371
SH6	11.07.2019 01:27	17	10,38	4,6	114	80-100	0-10	Okt 20	80-100	16	100	6,25	87,5	40	28,9521876	90	193,4001745	38,570241	344825,6373	5513809,602
SH6	11.07.2019 01:30	17	10,38	4,6	114	80-100	0-10	Okt 20	80-100	16	100	6,25	87,5	40	28,9521876	90	278,4325285	18,63997746	344825,76	5513829,743
SH6	11.07.2019 01:18	17	10,63	4,8	114	80-100	0-10	Okt 20	80-100	16	100	6,25	87,5	40	28,9521876	90	201,5984042	27,59753148	344826,6489	5513820,797
SH6	11.07.2019 01:42	17	10,06	4,7	114	80-100	0-10	Okt 20	80-100	16	100	6,25	87,5	40	28,9521876	90	174,7364279	54,35548158	344828,8173	5513794,074
SH6	11.07.2019 02:42	17	8,67	3,8	114	80-100	0-10	Okt 20	80-100	16	100	6,25	87,5	40	28,9521876	90	257,8768848	10,43534754	344830,0293	5513841,335
SH6	11.07.2019 00:54	17	11,02	5	80	Okt 20	20-40	60-80	20-40	16	43,75	0	0	15	10	50	142,808245	33,50785416	344837,636	5513818,364
SH6	11.07.2019 23:19	17	9,1	3,8	80	Okt 20	20-40	60-80	20-40	16	43,75	0	0	15	10	50	137,1700589	76,21330347	344839,2671	5513922,232
SH6	11.07.2019 01:15	17	11,7	5,3	114	80-100	0-10	Okt 20	80-100	16	100	6,25	87,5	40	28,9521876	90	233,6442754	101,9677981	344840,937	5513747,806
SH6	11.07.2019 01:45	17	10,06	4,7	118	80-100	0-10	Okt 20	60-80	5	100	40	40	50	24,39262184	70	193,6558186	46,59021699	344844,1314	5513807,002
SH6	11.07.2019 02:36	17	8,67	3,8	76	Okt 20	0-10	60-80	80-100	21	47,61904762	0	14,28571429	30	14,69126725	50	187,3509717	114,8407111	344845,125	5513960,488
SH6	11.07.2019 01:24	17	10,63	4,8	114	80-100	0-10	Okt 20	80-100	16	100	6,25	87,5	40	28,9521876	90	211,2902751	65,7402852	344847,4894	5513787,402
SH6	11.07.2019 02:51	16	8,42	3,7	110	80-100	0-10	20-40	80-100	26	100	3,846153846	57,69230769	15	11,87919966	50	467,5542758	670,5976203	420925,4137	5502503,901
SH6	11.07.2019 04:32	17	6,79	2,4	113	80-100	0-10	Okt 20	80-100	25	100	20	64	15	20,58923667	70	241,6919832	400,385138	421218,2017	5502632,577
SH6	11.07.2019 03:06	16	8,7	3,6	114	80-100	0-10	Okt 20	80-100	16	100	6,25	87,5	40	28,9521876	90	162,8265162	397,9788958	421223,9082	5502641,191
SH6	11.07.2019 04:35	17	6,79	2,4	110	80-100	0-10	20-40	80-100	26	100	3,846153846	57,69230769	15	11,87919966	50	316,7690089	358,3866292	421238,2668	5502521,632
SH6	12.07.2019 04:42	18	8,2	3,4	118	80-100	0-10	Okt 20	60-80	5	100	40	40	50	24,39262184	70	156,5911337	347,2848757	421254,5972	5502563,647
SH6	11.07.2019 03:33	16	9,34	4	113	80-100	0-10	Okt 20	80-100	25	100	20	64	15	20,58923667	70	236,2804619	368,1720024	421256,9097	5502643,417
SH6	11.07.2019 03:24	17	9,84	4,2	72	80-100	0-10	60-80	80-100	21	61,9047619	28,57142857	23,80952381	30	18,3646918	70	183,1513567	342,6202359	421257,6274	5502553,783
SH6	12.07.2019 05:00	18	9,12	4	114	80-100	0-10	Okt 20	80-100	16	100	6,25	87,5	40	28,9521876	90	141,9268885	344,6052878	421257,8472	5502566,374
SH6	12.07.2019 01:10	16	10,42	4,5	118	80-100	0-10	Okt 20	60-80	5	100	40	40	50	24,39262184	70	204,122896	387,5915862	421264,971	5502701,611
SH6	11.07.2019 04:29	17	6,79	2,4	113	80-100	0-10	Okt 20	80-100	25	100	20	64	15	20,58923667	70	298,0955177	352,9739399	421266,2117	5502625,818
SH6	11.07.2019 02:54	16	8,42	3,7	113	80-100	0-10	Okt 20	80-100	25	100	20	64	15	20,58923667	70	245,5099146	330,7030325	421266,3265	5502526,075
SH6	11.07.2019 03:18	17	9,84	4,2	114	80-100	0-10	Okt 20	80-100	16	100	6,25	87,5	40	28,9521876	90	222,2840599	333,4060019	421266,4492	5502550,555
SH6	12.07.2019 04:54	18	8,75	3,8	114	80-100	0-10	Okt 20	80-100	16	100	6,25	87,5	40	28,9521876	90	140,0119497	337,2010165	421267,0383	5502574,086
SH6	12.07.2019 01:16	16	11,65	5,3	118	80-100	0-10	Okt 20	60-80	5	100	40	40	50	24,39262184	70	179,5551531	384,6192314	421268,8817	5502702,301
SH6	12.07.2019 04:45	18	8,2	3,4	113	80-100	0-10	Okt 20	80-100	25	100	20	64	15	20,58923667	70	238,2327303	361,5930368	421271,6922	5502659,919
SH6	11.07.2019 04:20	17	6,92	2,5	114	80-100	0-10	Okt 20	80-100	16	100	6,25	87,5	40	28,9521876	90	147,9252147	384,1083705	421271,9479	5502706,227
SH6	11.07.2019 04:23	17	6,92	2,5	113	80-100	0-10	Okt 20	80-100	25	100	20	64	15	20,58923667	70	218,3504506	346,5137541	421272,5758	5502624,373
SH6	11.07.2019 23:16	17	9,1	3,8	118	80-100	0-10	Okt 20	60-80	5	100	40	40	50	24,39262184	70	173,6337793	364,4353437	421273,572	5502669,863
SH6	12.07.2019 04:48	18	8,75	3,8	114	80-100	0-10	Okt 20	80-100	16	100	6,25	87,5	40	28,9521876	90	184,7624446	362,7403736	421274,8238	5502668,601
SH6	11.07.2019 03:00	16	8,07	3,3	118	80-100	0-10	Okt 20	60-80	5	100	40	40	50	24,39262184	70	204,4046745	318,3114031	421278,0095	5502514,29
SH6	11.07.2019 23:49	17	9,65	4,5	118	80-100	0-10	Okt 20	60-80	5	100	40	40	50	24,39262184	70	199,8721029	351,034963	421279,499	5502651,831
SH6	11.07.2019 23:13	17	10,09	4,8	118	80-100	0-10	Okt 20	60-80	5	100	40	40	50	24,39262184	70	227,7923849	354,8561221	421282,641	5502666,52
SH6	12.07.2019 04:51	18	8,75	3,8	113	80-100	0-10	Okt 20	80-100	25	100	20	64	15	20,58923667	70	250,8895225	321,1109883	421288,338	5502591,958
SH6	12.07.2019 05:03	18	9,12	4	118	80-100	0-10	Okt 20	60-80	5	100	40	40	50	24,39262184	70	184,135725	339,9627235	421288,396	5502644,757
SH6	11.07.2019 03:36	16	7,95	3,1	110	80-100	0-10	20-40	80-100	26	100	3,846153846	57,69230769	15	11,87919966	50	306,5136326	331,6034213	421298,0183	5502645,491
SH6	11.07.2019 03:15	16	8,7	3,6	114	80-100	0-10	Okt 20	80-100	16	100	6,25	87,5	40	28,9521876	90	216,0889725	302,6317222	421298,9915	5502558,068
SH6	12.07.2019 05:06	18	9,14	3,9	118	80-100	0-10	Okt 20	60-80	5	100	40	40	50	24,39262184	70	206,3209706	301,3322827	421304,0157	5502574,474
SH6	11.07.2019 03:09	16	8,7	3,6	113	80-100	0-10	Okt 20	80-100	25	100	20	64	15	20,58923667	70	235,2423009	313,5962033	421304,8773	5502616,577
SH6	11.07.2019 03:03	16	8,07	3,3	118	80-100	0-10	Okt 20	60-80	5	100	40	40	50	24,39262184	70	200,8690255	291,089853	421306,7512	5502532,687
SH6	11.07.2019 04:14	17	7,23	2,9	114	80-100	0-10	Okt 20	80-100	16	100	6,25	87,5	40	28,9521876	90	201,5984042	324,634264	421309,6032	5502652,854
SH6	11.07.2019 02:57	16	8,07	3,3	113	80-100	0-10	Okt 20	80-100	25	100	20	64	15	20,58923667	70	262,3322289	288,3301296	421310,3406	5502539,153
SH6	11.07.2019 23:43	17	9,05	4,2	118	80-100	0-10	Okt 20	60-80	5	100	40	40	50	24,39262184	70	191,7381756	308,3798472	421312,1231	5502620,466
SH6	11.07.2019 03:42	16	7,95	3,1	109	80-100	0-10	20-40	60-80	31	100	0	93,5483871	15	17,01359355	70	444,8737668	310,6232836	421313,2362	5502628,575
SH6	11.07.2019 23:28	17	8,9	3,8	118	80-100	0-10	Okt 20	60-80	5	100	40	40	50	24,39262184	70	168,4767523	306,6190635	421316,7912	5502626,719
SH6	11.07.2019 23:31	17	8,9	3,8	118	80-100	0-10	Okt 20	60-80	5	100	40	40	50	24,39262184	70	215,8344466	283,9056826	421325,7048	5502586,85
SH6	12.07.2019 01:19	16	11,65	5,3	112	80-100	0-10	Okt 20	80-100	23	100	4,347826087	82,60869565	30	13,81698559	50	332,181226	295,2862623	421325,9699	5502619,489
SH6	11.07.2019 04:17	17	6,92	2,5	113	80-100	0-10	Okt 20	80-100	25	100	20	64	15	20,58923667	70	246,3892678	281,412406	421332,8331	5502599,68
SH6	11.07.2019 04:26	17	6,79	2,4	114	80-100	0-10	Okt 20	80-100	16	100	6,25	87,5	40	28,9521876	90	228,8519083	287,5368164	421334,1318	5502618,754
SH6	11.07.2019 03:27	16	9,34	4	113	80-100	0-10	Okt 20	80-100	25	100	20	64	15	20,58923667	70	235,5833081	246,6303303	421361,1931	5502575,447
SH7	17.07.2019 00:06	15	1,95	6,7	177	80-100	Okt 20	20-40	60-80	21	100	42,85714286	47,61904762	30	14,10842369	50	378,3473885	753,8884186	344355,3263	5514033,783
SH7	17.07.2019 01:25	14	1,42	4,9	175	0-10	60-80	Okt 20	Okt 20	7	100	42,85714286	57,14285714	30	13,75811449	50	528,1845886	661,0856033	344366,008	5514140,388
SH7	16.07.2019 23:48	15	1,64	5,2	167	60-80	20-40	20-40	40-60	16	100	25	50	30	13,28768227	50	442,5100706	727,4915427	344368,6209	5514068,173
SH7	17.07.2019 01:37	14	1,27	4,4	159	80-100	Okt 20	0-10	60-80	14	100	28,57142857	57,14285714	30	17,25694636	70	411,9751279	690,980917	344398,8439	5514123,746
SH7	17.07.2019 02:51	13	1,28	4,7	176	40-60	40-60	40-60	40-60	15	86,66666667	26,66666667	26,66666667	30	38,10074365	130	503,3172417	795,2701183	344403,6384	5514009,638
SH7	17.07.2019 00:54	13	12,28	5,8	9	40-60	Okt 20	20-40	80-100	33	100	3,03030303	96,96969697	15	7,301670627	50	763,7007084	448,4867909	344404,9696	5514093,34
SH7	16.07.2019 23:33	16	1,54	5,1	166	0-10	80-100	80-100	Okt 20	3	100	0	100	70	11,54700538	70	526,5173588	723,7303933	344408,2978	5514091,675
SH7	17.07.2019 02:21	14	1,31	4,9	177	80-100	Okt 20	20-40	60-80	21	100	42,85714286	47,61904762	30	14,10842369	50	413,7916401	657,1056498	344409,8721	5514169,014
SH7	17.07.2019 01:34	14	1,36	4,5	168	80-100	20-40	20-40	80-100	20	100	5	90	22,5	24,543195	90	360,3772792	713,29527	344410,1241	5514104,477
SH7	16.07.2019 23:30	16	1,54	5,1	176	40-60	40-60	40-60	40-60	15	86,66666667	26,66666667	26,66666667	30	38,10074365	130	500,7846437	734,911012	344415,3127	5514082,737
SH7	16.07.2019 23:23	16	1,67	5,3	176	40-60	40-60	40-60	40-60	15	86,66666667	26,66666667	26,66666667	30	38,10074365	130	464,0026453	785,4864351	344417,1654	5514026,905
SH7	17.07.2019 01:48	14	1,18	4,4	176	40-60	40-60	40-60	40-60	15	86,66666667	26,66666667	26,66666667	30	38,10074365	130	424,324446	766,3068015	344420,0466	5514049,803
SH7	17.07.2019 03:15	13	1,25	4,6	177	80-100	Okt 20	20-40	60-80	21	100	42,85714286	47,61904762	30	14,10842369	50	392,3510501	671,694408	344421,2028	5514158,823
SH7	17.07.2019 00:03	15	1,84	6	176	40-60	40-60	40-60	40-60	15	86,66666667	26,66666667	26,66666667	30	38,10074365	130	427,9446481	834,3316864	344422,2319	5513975,2
SH7	17.07.2019 00:45	14	12,34	5,7	9	40-60	Okt 20	20-40	80-100	33	100	3,03030303	96,96969697	15	7,301670627	50	791,6882027	483,3690493	344437,4694	5514109,192
SH7	17.07.2019 03:06	13	1,25	4,6	176	40-60	40-60	40-60	40-60	15	86,66666667	26,66666667	26,66666667	30	38,10074365	130	428,6696172	727,0023327	344438,982	5514105,006
SH7	17.07.2019 01:16	14	1,42	4,9	167	60-80	20-40	20-40	40-60	16	100	25	50	30	13,28768227	50	424,6050347	880,0181593	344440,5006	5513933,313
SH7	17.07.2019 00:59	13	11,56	5,5	9	40-60	Okt 20	20-40	80-100	33	100	3,03030303	96,96969697	15	7,301670627	50	712,4522198	446,9172236	344442,2998	5514042,74
SH7	16.07.2019 23:36	16	1,54	4,9	167	60-80	20-40	20-40	40-60	16	100	25	50	30	13,28768227	50	466,6212642	726,6942884	344443,8969	5514108,275
SH7	17.07.2019 01:22	14	1,42	4,9	176	40-60	40-60	40-60	40-60	15	86,66666667	26,66666667	26,66666667	30	38,10074365	130	512,8753628	901,970641	344445,9053	5513911,636
SH7	17.07.2019 02:33	13	1,3	4,7	159	80-100	Okt 20	0-10	60-80	14	100	28,57142857	57,14285714	30	17,25694636	70	386,9036069	802,4895273	344449,169	5514024,202
SH7	17.07.2019 00:12	15	1,95	6,7	176	40-60	40-60	40-60	40-60	15	86,66666667	26,66666667	26,66666667	30	38,10074365	130	496,9121372	897,9126675	344449,4202	5513917,724
SH7	16.07.2019 23:45	16	1,54	4,9	167	60-80	20-40	20-40	40-60	16	100	25	50	30	13,28768227	50	423,5216336	999,0855903	344450,8742	5513807,95
SH7	17.07.2019 00:15	15	1,95	6,7	176	40-60	40-60	40-60	40-60	15	86,66666667	26,66666667	26,66666667	30	38,10074365	130	473,0601833	859,1130051	344454,4091	5513963,188
SH7	17.07.2019 02:36	13	1,33	4,9	167	60-80	20-40	20-40	40-60	16	100	25	50	30	13,28768227	50	434,5799402	792,9632329	344457,166	5514039,42
SH7	16.07.2019 23:51	15	1,64	5,2	176	40-60	40-60	40-60	40-60	15	86,66666667	26,66666667	26,66666667	30	38,10074365	130	445,2352742	739,1852923	344457,3598	5514101,825
SH7	17.07.2019 03:03	13	1,27	4,8	177	80-100	Okt 20	20-40	60-80	21	100	42,85714286	47,61904762	30	14,10842369	50	394,9087665	737,6680171	344457,3836	5514103,62
SH7	17.07.2019 02:00	14	1,22	4,3	177	80-100	Okt 20	20-40	60-80	21	100	42,85714286	47,61904762	30	14,10842369	50	403,0492501	765,0100711	344457,4138	5514071,754
SH7	17.07.2019 00:41	14	12,34	5,7	9	40-60	Okt 20	20-40	80-100	33	100	3,03030303	96,96969697	15	7,301670627	50	746,7818105	445,9284405	344458,0664	5514015,431
SH7	17.07.2019 02:03	14	1,22	4,3	177	80-100	Okt 20	20-40	60-80	21	100	42,85714286	47,61904762	30	14,10842369	50	365,0955142	779,1919616	344459,221	5514056,408
SH7	17.07.2019 02:12	14	1,41	5	168	80-100	20-40	20-40	80-100	20	100	5	90	22,5	24,543195	90	391,2414909	732,4803809	344465,2389	5514114,664
SH7	17.07.2019 00:34	14	12,82	6	9	40-60	Okt 20	20-40	80-100	33	100	3,03030303	96,96969697	15	7,301670627	50	740,8909417	442,2571076	344466,037	5513992,839
SH7	17.07.2019 02:15	14	1,41	5	177	80-100	Okt 20	20-40	60-80	21	100	42,85714286	47,61904762	30	14,10842369	50	351,2645761	753,246772	344466,5673	5514090,98
SH7	16.07.2019 23:54	15	1,64	5,2	167	60-80	20-40	20-40	40-60	16	100	25	50	30	13,28768227	50	438,4941844	847,3493049	344468,0734	5513983,446
SH7	17.07.2019 02:06	14	1,41	5	177	80-100	Okt 20	20-40	60-80	21	100	42,85714286	47,61904762	30	14,10842369	50	407,0239096	783,8596686	344474,3178	5514059,861
SH7	17.07.2019 01:57	14	1,22	4,3	177	80-100	Okt 20	20-40	60-80	21	100	42,85714286	47,61904762	30	14,10842369	50	414,0752308	743,7650829	344478,9216	5514110,078
SH7	17.07.2019 00:00	21	14,87	7,1	176	40-60	40-60	40-60	40-60	15	86,66666667	26,66666667	26,66666667	30	38,10074365	130	434,1746048	805,905773	344481,6393	5514038,56
SH7	17.07.2019 03:00	13	1,27	4,8	176	40-60	40-60	40-60	40-60	15	86,66666667	26,66666667	26,66666667	30	38,10074365	130	444,0019216	786,3576805	344496,5157	5514070,717
SH7	17.07.2019 02:57	13	1,27	4,8	168	80-100	20-40	20-40	80-100	20	100	5	90	22,5	24,543195	90	401,0965596	752,1987104	344500,3106	5514114,347
SH7	17.07.2019 02:18	14	1,31	4,9	176	40-60	40-60	40-60	40-60	15	86,66666667	26,66666667	26,66666667	30	38,10074365	130	439,4123503	878,6386553	344500,346	5513965,405
SH7	17.07.2019 02:09	14	1,41	5	177	80-100	Okt 20	20-40	60-80	21	100	42,85714286	47,61904762	30	14,10842369	50	416,3085671	756,284892	344501,3946	5514110,126
SH7	17.07.2019 02:30	13	1,3	4,7	158	60-80	20-40	20-40	60-80	10	100	10	90	50	19,72730764	70	429,0363406	785,3589777	344503,6844	5514076,582
SH7	17.07.2019 02:24	14	1,31	4,9	176	40-60	40-60	40-60	40-60	15	86,66666667	26,66666667	26,66666667	30	38,10074365	130	475,1574598	781,9129365	344503,8683	5514080,837
SH7	17.07.2019 01:19	14	1,42	4,9	176	40-60	40-60	40-60	40-60	15	86,66666667	26,66666667	26,66666667	30	38,10074365	130	460,4260136	785,1386373	344504,3568	5514077,29
SH7	16.07.2019 23:39	16	1,54	4,9	168	80-100	20-40	20-40	80-100	20	100	5	90	22,5	24,543195	90	390,5518763	881,2330813	344505,5437	5513965,356
SH7	17.07.2019 02:39	13	1,33	4,9	177	80-100	Okt 20	20-40	60-80	21	100	42,85714286	47,61904762	30	14,10842369	50	399,8024331	780,8472924	344505,6754	5514083,325
SH7	17.07.2019 01:31	14	1,36	4,5	177	80-100	Okt 20	20-40	60-80	21	100	42,85714286	47,61904762	30	14,10842369	50	393,5791327	832,6676438	344505,7752	5514021,855
SH7	17.07.2019 02:54	13	1,28	4,7	167	60-80	20-40	20-40	40-60	16	100	25	50	30	13,28768227	50	459,7130199	752,9296254	344507,723	5514118,668
SH7	17.07.2019 01:28	14	1,36	4,5	176	40-60	40-60	40-60	40-60	15	86,66666667	26,66666667	26,66666667	30	38,10074365	130	440,9215983	737,3566499	344508,2755	5514138,296
SH7	16.07.2019 23:57	15	1,84	6	176	40-60	40-60	40-60	40-60	15	86,66666667	26,66666667	26,66666667	30	38,10074365	130	466,8405513	855,0379938	344513,3762	5514000,294
SH7	17.07.2019 00:37	14	12,34	5,7	9	40-60	Okt 20	20-40	80-100	33	100	3,03030303	96,96969697	15	7,301670627	50	740,1026778	545,0310442	344514,8168	5514110,363
SH7	17.07.2019 00:09	15	1,95	6,7	177	80-100	Okt 20	20-40	60-80	21	100	42,85714286	47,61904762	30	14,10842369	50	421,8867737	850,1856519	344517,3255	5514008,392
SH7	17.07.2019 03:09	13	1,25	4,6	167	60-80	20-40	20-40	40-60	16	100	25	50	30	13,28768227	50	430,3002168	805,7768001	344520,7132	5514063,394
SH7	17.07.2019 03:12	13	1,25	4,6	177	80-100	Okt 20	20-40	60-80	21	100	42,85714286	47,61904762	30	14,10842369	50	407,7314463	766,1219619	344524,2022	5514114,302
SH7	17.07.2019 02:48	13	1,28	4,7	176	40-60	40-60	40-60	40-60	15	86,66666667	26,66666667	26,66666667	30	38,10074365	130	474,5886481	763,8655876	344524,6896	5514117,462
SH7	17.07.2019 01:54	14	1,18	4,4	177	80-100	Okt 20	20-40	60-80	21	100	42,85714286	47,61904762	30	14,10842369	50	422,8181836	798,6644774	344527,0197	5514076,324
SH7	17.07.2019 01:40	14	1,27	4,4	167	60-80	20-40	20-40	40-60	16	100	25	50	30	13,28768227	50	456,5484887	1031,633673	344550,9575	5513818,814
SH7	17.07.2019 01:45	14	1,27	4,4	177	80-100	Okt 20	20-40	60-80	21	100	42,85714286	47,61904762	30	14,10842369	50	417,8627454	868,8559318	344560,0804	5514013,87
SH7	17.07.2019 02:27	13	1,3	4,7	167	60-80	20-40	20-40	40-60	16	100	25	50	30	13,28768227	50	427,9042139	747,5540242	344570,9573	5514176,23
SH7	17.07.2019 02:42	13	1,33	4,9	167	60-80	20-40	20-40	40-60	16	100	25	50	30	13,28768227	50	442,5100706	975,6076795	344575,942	5513897,228
SH7	17.07.2019 01:51	14	1,18	4,4	176	40-60	40-60	40-60	40-60	15	86,66666667	26,66666667	26,66666667	30	38,10074365	130	452,4024695	778,2410796	344606,4982	5514167,287
SH7	17.07.2019 03:18	13	1,3	4,4	177	80-100	Okt 20	20-40	60-80	21	100	42,85714286	47,61904762	30	14,10842369	50	364,1195555	811,2574956	344622,7406	5514137,255
SH7	19.07.2019 03:06	19	6,21	2,4	299	20-40	60-80	60-80	80-100	25	100	60	0	30	10,63798226	50	517,5575031	784,5547121	344909,3891	5513199,195
SH7	19.07.2019 03:00	19	6,56	2,5	298	80-100	Okt 20	60-80	60-80	24	95,83333333	66,66666667	0	22,5	14,67028941	50	413,9916409	614,4829299	344934,4084	5513407,837
SH7	19.07.2019 03:42	19	7,01	2,6	308	20-40	40-60	40-60	80-100	33	100	3,03030303	0	15	12,62063006	50	463,4660555	692,9065955	344948,352	5513323,39
SH7	18.07.2019 23:44	20	9,4	4,1	301	0-10	Okt 20	Okt 20	80-100	72	0	0	0	15	8,760194151	50	798,5714977	689,4035785	344974,9148	5513344,77
SH7	18.07.2019 23:47	20	8,35	3,8	307	60-80	20-40	40-60	80-100	41	100	60,97560976	0	15	10,45460571	50	706,7043154	566,6087378	344982,3513	5513509,091
SH7	18.07.2019 23:50	20	8,35	3,8	308	20-40	40-60	40-60	80-100	33	100	3,03030303	0	15	12,62063006	50	553,9786244	566,8880884	344982,8381	5513509,177
SH7	19.07.2019 02:30	19	6,05	2,5	309	0-10	80-100	80-100	40-60	12	91,66666667	0	0	15	10,96654693	50	729,1786735	576,260815	344990,344	5513503,412
SH7	19.07.2019 00:28	19	6,52	2,8	308	20-40	40-60	40-60	80-100	33	100	3,03030303	0	15	12,62063006	50	499,1258866	604,1020162	344991,8965	5513466,577
SH7	19.07.2019 00:22	19	7,35	3,2	301	0-10	Okt 20	Okt 20	80-100	72	0	0	0	15	8,760194151	50	743,7560883	638,6630896	345004,6077	5513431,654
SH7	19.07.2019 03:57	18	8,41	3,8	305	0-10	80-100	80-100	60-80	18	22,22222222	0	0	30	15,36058959	50	678,614509	610,4683618	345008,369	5513473,232
SH7	19.07.2019 03:18	19	6,76	2,7	302	0-10	60-80	0-10	80-100	30	0	0	0	30	10,9649389	50	594,9885028	640,6537516	345014,8498	5513438,053
SH7	19.07.2019 03:03	19	6,56	2,5	306	0-10	0-10	Okt 20	80-100	37	2,702702703	2,702702703	0	30	9,048169393	50	558,0247952	694,2514084	345015,9396	5513368,897
SH7	19.07.2019 03:48	19	7,09	2,8	306	0-10	0-10	Okt 20	80-100	37	2,702702703	2,702702703	0	30	9,048169393	50	534,6904545	629,8523915	345018,0696	5513455,71
SH7	19.07.2019 03:51	19	7,09	2,8	302	0-10	60-80	0-10	80-100	30	0	0	0	30	10,9649389	50	466,5765712	622,3163273	345019,2064	5513467,223
SH7	19.07.2019 00:14	19	7,31	3,1	308	20-40	40-60	40-60	80-100	33	100	3,03030303	0	15	12,62063006	50	637,7995055	615,2013341	345019,9245	5513477,901
SH7	19.07.2019 03:54	19	7,09	2,8	302	0-10	60-80	0-10	80-100	30	0	0	0	30	10,9649389	50	660,0820136	620,4948735	345021,0328	5513471,552
SH7	19.07.2019 03:36	19	7,01	2,6	302	0-10	60-80	0-10	80-100	30	0	0	0	30	10,9649389	50	558,6992665	631,6059633	345023,8276	5513458,771
SH7	19.07.2019 02:26	19	6,05	2,5	308	20-40	40-60	40-60	80-100	33	100	3,03030303	0	15	12,62063006	50	461,1689988	642,8200418	345024,8925	5513444,329
SH7	19.07.2019 00:49	19	6,93	2,7	308	20-40	40-60	40-60	80-100	33	100	3,03030303	0	15	12,62063006	50	561,9524986	612,8382936	345025,0153	5513486,406
SH7	18.07.2019 23:56	19	7,57	3,3	302	0-10	60-80	0-10	80-100	30	0	0	0	30	10,9649389	50	573,4065442	709,3762047	345032,8929	5513363,09
SH7	19.07.2019 03:21	19	6,76	2,7	302	0-10	60-80	0-10	80-100	30	0	0	0	30	10,9649389	50	592,9433588	639,5631109	345033,2104	5513456,787
SH7	19.07.2019 03:39	19	7,01	2,6	306	0-10	0-10	Okt 20	80-100	37	2,702702703	2,702702703	0	30	9,048169393	50	513,4695759	636,1518005	345037,8974	5513466,252
SH7	19.07.2019 00:08	19	7,31	3,1	300	40-60	40-60	60-80	60-80	28	100	42,85714286	0	15	9,063269672	50	557,7220935	666,4039837	345038,3688	5513424,657
SH7	19.07.2019 02:48	19	6,61	2,5	308	20-40	40-60	40-60	80-100	33	100	3,03030303	0	15	12,62063006	50	483,8242657	648,0572069	345046,0074	5513457,523
SH7	19.07.2019 00:25	19	7,35	3,2	304	0-10	80-100	Okt 20	80-100	21	4,761904762	4,761904762	0	30	13,02927108	50	640,3683333	639,3949324	345047,3051	5513471,255
SH7	19.07.2019 02:42	19	6,68	2,7	298	80-100	Okt 20	60-80	60-80	24	95,83333333	66,66666667	0	22,5	14,67028941	50	385,5082109	729,7711455	345049,9354	5513350,68
SH7	19.07.2019 02:54	19	6,61	2,5	298	80-100	Okt 20	60-80	60-80	24	95,83333333	66,66666667	0	22,5	14,67028941	50	423,4240939	801,0526957	345052,9554	5513263,125
SH7	18.07.2019 23:59	19	7,57	3,3	303	0-10	0-10	0-10	80-100	45	13,33333333	13,33333333	0	30	10,8827544	50	749,7305983	811,7223002	345053,8499	5513250,668
SH7	19.07.2019 00:19	19	7,35	3,2	300	40-60	40-60	60-80	60-80	28	100	42,85714286	0	15	9,063269672	50	496,6512133	732,6575902	345054,4047	5513350,631
SH7	19.07.2019 03:33	19	7,05	3	299	20-40	60-80	60-80	80-100	25	100	60	0	30	10,63798226	50	463,9257085	715,5326261	345054,9929	5513373,6
SH7	18.07.2019 23:24	20	11,17	5	298	80-100	Okt 20	60-80	60-80	24	95,83333333	66,66666667	0	22,5	14,67028941	50	388,2138163	701,1633221	345055,8306	5513393,53
SH7	19.07.2019 02:36	19	6,68	2,7	299	20-40	60-80	60-80	80-100	25	100	60	0	30	10,63798226	50	486,1174441	735,826183	345056,5265	5513348,275
SH7	19.07.2019 03:12	19	6,21	2,4	298	80-100	Okt 20	60-80	60-80	24	95,83333333	66,66666667	0	22,5	14,67028941	50	404,339134	749,4913319	345058,6817	5513332,356
SH7	19.07.2019 02:45	19	6,68	2,7	298	80-100	Okt 20	60-80	60-80	24	95,83333333	66,66666667	0	22,5	14,67028941	50	445,264623	741,3650834	345060,2356	5513344,155
SH7	19.07.2019 02:57	19	6,56	2,5	302	0-10	60-80	0-10	80-100	30	0	0	0	30	10,9649389	50	479,2461295	685,1913598	345072,3302	5513431,33
SH7	19.07.2019 03:45	19	7,01	2,6	299	20-40	60-80	60-80	80-100	25	100	60	0	30	10,63798226	50	476,8480645	750,8553358	345073,5672	5513342,982
SH7	19.07.2019 02:51	19	6,61	2,5	299	20-40	60-80	60-80	80-100	25	100	60	0	30	10,63798226	50	461,6341827	726,9560289	345088,0575	5513388,259
SH7	19.07.2019 03:09	19	6,21	2,4	298	80-100	Okt 20	60-80	60-80	24	95,83333333	66,66666667	0	22,5	14,67028941	50	412,9114559	747,4725754	345091,6263	5513363,494
SH7	18.07.2019 23:29	20	10,58	4,7	299	20-40	60-80	60-80	80-100	25	100	60	0	30	10,63798226	50	429,6674349	703,8837974	345092,0511	5513424,751
SH7	19.07.2019 00:11	19	7,31	3,1	300	40-60	40-60	60-80	60-80	28	100	42,85714286	0	15	9,063269672	50	534,5988584	726,4430889	345103,3359	5513404,017
SH7	19.07.2019 03:15	19	6,21	2,4	307	60-80	20-40	40-60	80-100	41	100	60,97560976	0	15	10,45460571	50	741,7533706	717,0156303	345112,2909	5513427,041
SH7	19.07.2019 03:27	19	7,05	3	298	80-100	Okt 20	60-80	60-80	24	95,83333333	66,66666667	0	22,5	14,67028941	50	424,4728486	722,4689788	345114,8756	5513421,809
SH7	19.07.2019 02:33	19	6,05	2,5	299	20-40	60-80	60-80	80-100	25	100	60	0	30	10,63798226	50	481,0695147	803,1477621	345126,4526	5513319,898
SH7	19.07.2019 02:20	18	5,2	2,1	299	20-40	60-80	60-80	80-100	25	100	60	0	30	10,63798226	50	533,5549954	814,3761668	345143,2757	5513320,155
SH7	19.07.2019 03:30	19	7,05	3	299	20-40	60-80	60-80	80-100	25	100	60	0	30	10,63798226	50	485,6932468	789,2653139	345170,0686	5513383,148
SH7	19.07.2019 00:34	19	0,96	3,7	304	0-10	80-100	Okt 20	80-100	21	4,761904762	4,761904762	0	30	13,02927108	50	631,4807743	869,6892991	345243,1209	5513344,306
SH7	17.07.2019 03:21	13	1,3	4,4	159	80-100	Okt 20	0-10	60-80	14	100	28,57142857	57,14285714	30	17,25694636	70	386,9036069	609,1731218	420919,0229	5503217,971
SH7	17.07.2019 03:24	13	1,3	4,4	177	80-100	Okt 20	20-40	60-80	21	100	42,85714286	47,61904762	30	14,10842369	50	405,7146178	509,6091765	421013,0142	5503085,552
SH8	18.07.2019 00:53	16	1,48	5,5	166	0-10	80-100	80-100	Okt 20	3	100	0	100	70	11,54700538	70	520,4801645	21,83567954	344747,3138	5514183,45
SH8	18.07.2019 02:41	16	1,44	4,9	168	80-100	20-40	20-40	80-100	20	100	5	90	22,5	24,543195	90	412,1634734	475,3724772	344751,393	5513665,361
SH8	18.07.2019 00:56	16	1,57	5,7	167	60-80	20-40	20-40	40-60	16	100	25	50	30	13,28768227	50	496,8185932	26,17097786	344794,5967	5514180,548
SH8	18.07.2019 02:33	16	1,41	5	167	60-80	20-40	20-40	40-60	16	100	25	50	30	13,28768227	50	485,2110446	61,51458476	344800,8207	5514191,563
SH8	18.07.2019 04:43	18	0,18	2,9	157	80-100	Okt 20	0-10	60-80	12	100	25	75	30	23,69311369	90	536,3412185	81,46628147	344812,8171	5514215,55
SH8	19.07.2019 23:22	20	0,01	1,3	158	60-80	20-40	20-40	60-80	10	100	10	90	50	19,72730764	70	481,0607429	105,782548	344817,0205	5514240,481
SH8	18.07.2019 04:19	18	0,87	3,4	176	40-60	40-60	40-60	40-60	15	86,66666667	26,66666667	26,66666667	30	38,10074365	130	499,9734254	54,75360088	344822,2788	5514189,686
SH8	18.07.2019 02:00	16	1,6	5,6	176	40-60	40-60	40-60	40-60	15	86,66666667	26,66666667	26,66666667	30	38,10074365	130	482,4646074	48,03470215	344822,6366	5514182,977
SH8	18.07.2019 00:50	16	1,48	5,5	167	60-80	20-40	20-40	40-60	16	100	25	50	30	13,28768227	50	474,989102	73,59461141	344825,7749	5514139,173
SH8	18.07.2019 04:16	18	0,87	3,4	177	80-100	Okt 20	20-40	60-80	21	100	42,85714286	47,61904762	30	14,10842369	50	408,3304975	76,77977777	344832,1057	5514211,45
SH8	18.07.2019 00:44	16	1,36	5,2	167	60-80	20-40	20-40	40-60	16	100	25	50	30	13,28768227	50	496,1888563	65,0273755	344833,9966	5514188
SH8	18.07.2019 04:10	18	0,93	3,7	167	60-80	20-40	20-40	40-60	16	100	25	50	30	13,28768227	50	434,1727136	48,88075804	344837,7691	5514182,183
SH8	17.07.2019 23:26	17	1,61	5,5	175	0-10	60-80	Okt 20	Okt 20	7	100	42,85714286	57,14285714	30	13,75811449	50	563,449111	69,1529706	344838,15	5514185,354
SH8	19.07.2019 22:55	19	0,01	1,3	167	60-80	20-40	20-40	40-60	16	100	25	50	30	13,28768227	50	456,6359141	94,89407053	344843,5049	5514228,072
SH8	18.07.2019 02:53	16	1,5	4,9	150	60-80	20-40	20-40	60-80	20	100	15	70	30	19,88618934	90	405,0372082	30,74502823	344852,2539	5514120,77
SH8	18.07.2019 00:59	16	1,57	5,7	167	60-80	20-40	20-40	40-60	16	100	25	50	30	13,28768227	50	505,4627054	84,03383278	344852,7053	5514193,423
SH8	18.07.2019 00:41	16	1,36	5,2	176	40-60	40-60	40-60	40-60	15	86,66666667	26,66666667	26,66666667	30	38,10074365	130	472,4251328	88,98779118	344857,5791	5514177,482
SH8	18.07.2019 03:29	16	1,23	4,1	157	80-100	Okt 20	0-10	60-80	12	100	25	75	30	23,69311369	90	556,478663	34,62528707	344858,359	5514125,721
SH8	18.07.2019 04:22	18	0,87	3,4	176	40-60	40-60	40-60	40-60	15	86,66666667	26,66666667	26,66666667	30	38,10074365	130	454,3759328	39,6705411	344862,1385	5514121,054
SH8	17.07.2019 23:29	17	1,61	5,5	175	0-10	60-80	Okt 20	Okt 20	7	100	42,85714286	57,14285714	30	13,75811449	50	570,9076553	97,21995418	344864,1158	5514206,117
SH8	18.07.2019 02:30	16	1,41	5	176	40-60	40-60	40-60	40-60	15	86,66666667	26,66666667	26,66666667	30	38,10074365	130	488,1405197	108,4494891	344865,8327	5514235,469
SH8	18.07.2019 00:32	17	1,33	5,1	158	60-80	20-40	20-40	60-80	10	100	10	90	50	19,72730764	70	512,3914161	140,3722215	344867,2314	5514085,726
SH8	17.07.2019 23:32	17	1,61	5,5	175	0-10	60-80	Okt 20	Okt 20	7	100	42,85714286	57,14285714	30	13,75811449	50	518,4504303	129,4357851	344869,7459	5514104,736
SH8	18.07.2019 02:03	16	1,6	5,6	167	60-80	20-40	20-40	40-60	16	100	25	50	30	13,28768227	50	499,7078576	66,49061316	344872,749	5514088,729
SH8	18.07.2019 03:23	16	1,38	4,8	138	60-80	0-10	Okt 20	60-80	15	100	40	53,33333333	30	13,33630919	50	693,5366019	79,80723155	344874,0801	5514072,069
SH8	18.07.2019 03:20	16	1,38	4,8	176	40-60	40-60	40-60	40-60	15	86,66666667	26,66666667	26,66666667	30	38,10074365	130	439,5958738	85,81266011	344876,6599	5514066,479
SH8	18.07.2019 00:35	17	1,33	5,1	177	80-100	Okt 20	20-40	60-80	21	100	42,85714286	47,61904762	30	14,10842369	50	418,8544874	118,2352605	344876,9106	5514137,68
SH8	18.07.2019 00:47	16	1,48	5,5	176	40-60	40-60	40-60	40-60	15	86,66666667	26,66666667	26,66666667	30	38,10074365	130	498,1611013	111,6778801	344878,8447	5514206,152
SH8	18.07.2019 03:04	16	1,48	5	175	0-10	60-80	Okt 20	Okt 20	7	100	42,85714286	57,14285714	30	13,75811449	50	528,8561018	59,99353023	344879,9757	5514159,019
SH8	18.07.2019 02:36	16	1,44	4,9	167	60-80	20-40	20-40	40-60	16	100	25	50	30	13,28768227	50	499,2349279	97,72279272	344886,0506	5514058,694
SH8	19.07.2019 22:46	19	0,01	1,3	167	60-80	20-40	20-40	40-60	16	100	25	50	30	13,28768227	50	458,4601144	84,5964736	344888,7019	5514079,335
SH8	18.07.2019 03:10	16	1,37	4,1	175	0-10	60-80	Okt 20	Okt 20	7	100	42,85714286	57,14285714	30	13,75811449	50	534,2892396	71,48228428	344889,7285	5514104,669
SH8	17.07.2019 23:13	17	1,66	5,7	175	0-10	60-80	Okt 20	Okt 20	7	100	42,85714286	57,14285714	30	13,75811449	50	550,5624608	124,5762168	344889,8733	5514216,148
SH8	18.07.2019 02:24	16	1,4	4,8	167	60-80	20-40	20-40	40-60	16	100	25	50	30	13,28768227	50	480,4980757	66,2183032	344891,0049	5514140,312
SH8	18.07.2019 02:06	16	1,59	5,4	167	60-80	20-40	20-40	40-60	16	100	25	50	30	13,28768227	50	434,4918152	106,7816555	344891,273	5514051,273
SH8	18.07.2019 02:12	16	1,59	5,4	176	40-60	40-60	40-60	40-60	15	86,66666667	26,66666667	26,66666667	30	38,10074365	130	473,9956948	66,89374299	344891,6074	5514128,817
SH8	18.07.2019 02:21	16	1,4	4,8	167	60-80	20-40	20-40	40-60	16	100	25	50	30	13,28768227	50	467,5352175	73,87342451	344891,752	5514166,646
SH8	18.07.2019 03:26	16	1,23	4,1	176	40-60	40-60	40-60	40-60	15	86,66666667	26,66666667	26,66666667	30	38,10074365	130	508,5288755	97,58324293	344891,9585	5514064,014
SH8	18.07.2019 03:07	16	1,37	4,1	167	60-80	20-40	20-40	40-60	16	100	25	50	30	13,28768227	50	477,7585399	97,63482926	344893,174	5514065,108
SH8	18.07.2019 01:02	16	1,57	5,7	176	40-60	40-60	40-60	40-60	15	86,66666667	26,66666667	26,66666667	30	38,10074365	130	422,3715778	135,1718938	344897,2327	5514143,247
SH8	18.07.2019 02:58	16	1,48	5	158	60-80	20-40	20-40	60-80	10	100	10	90	50	19,72730764	70	491,6770965	109,1604165	344897,4761	5514053,372
SH8	18.07.2019 02:15	16	1,59	5,4	167	60-80	20-40	20-40	40-60	16	100	25	50	30	13,28768227	50	483,2586727	91,42008458	344897,8201	5514079,729
SH8	18.07.2019 04:46	18	0,16	2,6	167	60-80	20-40	20-40	40-60	16	100	25	50	30	13,28768227	50	471,7983267	77,81763904	344899,5467	5514112,676
SH8	18.07.2019 04:25	18	0,87	3,4	167	60-80	20-40	20-40	40-60	16	100	25	50	30	13,28768227	50	452,0461393	98,68552297	344901,3374	5514072,459
SH8	18.07.2019 04:34	18	0,32	3	167	60-80	20-40	20-40	40-60	16	100	25	50	30	13,28768227	50	484,0891173	98,81417793	344901,9546	5514073,014
SH8	19.07.2019 22:49	19	0,01	1,3	174	60-80	60-80	80-100	Okt 20	13	100	0	46,15384615	15	24,11909553	70	623,117257	79,4283881	344902,2621	5514116,576
SH8	18.07.2019 01:33	16	1,53	5,7	176	40-60	40-60	40-60	40-60	15	86,66666667	26,66666667	26,66666667	30	38,10074365	130	476,3280638	135,0351882	344904,0351	5514186,185
SH8	18.07.2019 04:28	18	0,32	3	167	60-80	20-40	20-40	40-60	16	100	25	50	30	13,28768227	50	486,9144307	81,75484595	344904,9571	5514117,949
SH8	18.07.2019 03:13	16	1,37	4,1	167	60-80	20-40	20-40	40-60	16	100	25	50	30	13,28768227	50	462,6113255	123,7353622	344908,6679	5514226,16
SH8	18.07.2019 02:18	16	1,4	4,8	157	80-100	Okt 20	0-10	60-80	12	100	25	75	30	23,69311369	90	511,4993829	98,02956188	344910,4425	5514086,944
SH8	18.07.2019 04:37	18	0,18	2,9	176	40-60	40-60	40-60	40-60	15	86,66666667	26,66666667	26,66666667	30	38,10074365	130	481,3316383	86,16290343	344911,0254	5514139,866
SH8	18.07.2019 04:40	18	0,18	2,9	176	40-60	40-60	40-60	40-60	15	86,66666667	26,66666667	26,66666667	30	38,10074365	130	426,6101761	87,13157183	344911,6713	5514143,944
SH8	19.07.2019 22:52	19	0,01	1,3	177	80-100	Okt 20	20-40	60-80	21	100	42,85714286	47,61904762	30	14,10842369	50	408,0748473	94,60438306	344914,914	5514164,419
SH8	18.07.2019 00:38	16	1,36	5,2	177	80-100	Okt 20	20-40	60-80	21	100	42,85714286	47,61904762	30	14,10842369	50	408,7117072	148,7885484	344916,0566	5514163,364
SH8	18.07.2019 01:30	16	1,53	5,7	175	0-10	60-80	Okt 20	Okt 20	7	100	42,85714286	57,14285714	30	13,75811449	50	539,579917	151,284403	344919,0495	5514205,29
SH8	18.07.2019 01:36	16	1,53	5,6	157	80-100	Okt 20	0-10	60-80	12	100	25	75	30	23,69311369	90	573,4273977	166,4487366	344920,5614	5514117,194
SH8	18.07.2019 02:09	16	1,59	5,4	176	40-60	40-60	40-60	40-60	15	86,66666667	26,66666667	26,66666667	30	38,10074365	130	471,3295436	112,6676031	344921,9812	5514192,347
SH8	17.07.2019 23:07	17	1,66	5,7	148	80-100	0-10	20-40	80-100	23	100	21,73913043	69,56521739	30	15,68274901	70	541,3109995	208,0567084	344922,2366	5514045,266
SH8	17.07.2019 23:42	17	1,41	5	158	60-80	20-40	20-40	60-80	10	100	10	90	50	19,72730764	70	460,3609308	154,6145459	344923,539	5514181,168
SH8	17.07.2019 23:23	17	1,58	5,3	166	0-10	80-100	80-100	Okt 20	3	100	0	100	70	11,54700538	70	553,9340979	155,9682803	344924,396	5514172,651
SH8	18.07.2019 03:01	16	1,48	5	175	0-10	60-80	Okt 20	Okt 20	7	100	42,85714286	57,14285714	30	13,75811449	50	534,0615652	99,88095442	344924,4536	5514144,23
SH8	18.07.2019 04:31	18	0,32	3	166	0-10	80-100	80-100	Okt 20	3	100	0	100	70	11,54700538	70	516,7982939	101,563773	344925,8115	5514122,662
SH8	19.07.2019 23:04	19	0	0,8	157	80-100	Okt 20	0-10	60-80	12	100	25	75	30	23,69311369	90	583,2667109	107,9900081	344932,4995	5514145,281
SH8	18.07.2019 02:27	16	1,41	5	167	60-80	20-40	20-40	40-60	16	100	25	50	30	13,28768227	50	447,9161219	119,8533593	344933,6644	5514185,566
SH8	19.07.2019 22:58	19	0	0,8	167	60-80	20-40	20-40	40-60	16	100	25	50	30	13,28768227	50	440,7049861	126,4360656	344934,2904	5514198,574
SH8	18.07.2019 00:28	17	1,33	5,1	166	0-10	80-100	80-100	Okt 20	3	100	0	100	70	11,54700538	70	545,9912688	604,1835041	344962,2508	5513613,556
SH8	18.07.2019 01:57	16	1,6	5,6	167	60-80	20-40	20-40	40-60	16	100	25	50	30	13,28768227	50	485,1202916	977,9949355	345010,5715	5513174,772
SH8	18.07.2019 01:48	16	1,55	5,7	167	60-80	20-40	20-40	40-60	16	100	25	50	30	13,28768227	50	499,7078576	933,0874114	345100,1002	5513243,388
SH8	19.07.2019 23:19	20	0,01	1,3	168	80-100	20-40	20-40	80-100	20	100	5	90	22,5	24,543195	90	386,2357358	773,4527385	345108,1112	5513415,224
SH8	18.07.2019 01:45	16	1,53	5,6	167	60-80	20-40	20-40	40-60	16	100	25	50	30	13,28768227	50	469,3548811	923,067005	345111,6071	5513257,555
SH8	19.07.2019 23:31	19	0	1,1	176	40-60	40-60	40-60	40-60	15	86,66666667	26,66666667	26,66666667	30	38,10074365	130	424,8011249	1097,673872	345119,5652	5513077,588
SH8	19.07.2019 23:28	19	0	1,1	166	0-10	80-100	80-100	Okt 20	3	100	0	100	70	11,54700538	70	527,5400237	1058,859385	345134,6289	5513192,27
SH8	18.07.2019 00:08	17	1,41	5,3	150	60-80	20-40	20-40	60-80	20	100	15	70	30	19,88618934	90	467,1108344	856,7550388	345139,457	5513413,478
SH8	19.07.2019 23:16	20	0,01	1,3	175	0-10	60-80	Okt 20	Okt 20	7	100	42,85714286	57,14285714	30	13,75811449	50	594,4898163	858,7030951	345142,1009	5513336,991
SH8	19.07.2019 23:43	19	0	1,3	167	60-80	20-40	20-40	40-60	16	100	25	50	30	13,28768227	50	498,4502314	1039,460291	345144,515	5513216,739
SH8	18.07.2019 02:50	16	1,5	4,9	158	60-80	20-40	20-40	60-80	10	100	10	90	50	19,72730764	70	444,9185156	835,7454857	345147,5148	5513363,991
SH8	17.07.2019 23:51	17	1,36	5,2	175	0-10	60-80	Okt 20	Okt 20	7	100	42,85714286	57,14285714	30	13,75811449	50	514,8896403	862,7317692	345150,4905	5513412,197
SH8	17.07.2019 22:51	17	1,7	6,1	149	80-100	0-10	40-60	80-100	22	100	13,63636364	72,72727273	30	11,89100937	50	447,3712041	776,1575231	345162,5988	5513436,11
SH8	18.07.2019 01:39	16	1,53	5,6	175	0-10	60-80	Okt 20	Okt 20	7	100	42,85714286	57,14285714	30	13,75811449	50	518,5052533	866,7828025	345165,3933	5513415,166
SH8	18.07.2019 01:51	16	1,55	5,7	176	40-60	40-60	40-60	40-60	15	86,66666667	26,66666667	26,66666667	30	38,10074365	130	499,8717591	895,9628825	345166,0092	5513306,47
SH8	18.07.2019 02:44	16	1,44	4,9	167	60-80	20-40	20-40	40-60	16	100	25	50	30	13,28768227	50	455,3642627	818,269423	345172,308	5513394,094
SH8	18.07.2019 01:42	16	1,53	5,6	175	0-10	60-80	Okt 20	Okt 20	7	100	42,85714286	57,14285714	30	13,75811449	50	522,0029964	892,2843786	345178,1588	5513393,056
SH8	19.07.2019 23:13	19	0	0,7	176	40-60	40-60	40-60	40-60	15	86,66666667	26,66666667	26,66666667	30	38,10074365	130	491,1249278	826,4095267	345186,841	5513392,017
SH8	19.07.2019 23:07	19	0	0,7	158	60-80	20-40	20-40	60-80	10	100	10	90	50	19,72730764	70	448,5017212	806,3580531	345191,3121	5513416,649
SH8	17.07.2019 22:58	17	1,72	6	149	80-100	0-10	40-60	80-100	22	100	13,63636364	72,72727273	30	11,89100937	50	500,9908366	854,449325	345194,2486	5513364,455
SH8	18.07.2019 01:54	16	1,55	5,7	167	60-80	20-40	20-40	40-60	16	100	25	50	30	13,28768227	50	462,6113255	820,1180181	345197,9798	5513404,603
SH8	19.07.2019 23:25	20	0,01	1,3	167	60-80	20-40	20-40	40-60	16	100	25	50	30	13,28768227	50	491,3812972	1005,375417	345219,7142	5513287,314
SH8	17.07.2019 23:01	17	1,72	6	167	60-80	20-40	20-40	40-60	16	100	25	50	30	13,28768227	50	490,9820879	793,2402327	345234,1115	5513455,399
SH8	19.07.2019 23:37	19	0	1,3	159	80-100	Okt 20	0-10	60-80	14	100	28,57142857	57,14285714	30	17,25694636	70	411,2769149	871,4416597	345235,0974	5513366,085
SH8	17.07.2019 22:47	17	1,7	6,1	149	80-100	0-10	40-60	80-100	22	100	13,63636364	72,72727273	30	11,89100937	50	481,4550891	820,2897297	345243,5793	5513429,545
SH8	17.07.2019 23:04	17	1,72	6	158	60-80	20-40	20-40	60-80	10	100	10	90	50	19,72730764	70	497,1048855	804,3597006	345247,2542	5513450,386
SH8	19.07.2019 23:40	19	0	1,3	157	80-100	Okt 20	0-10	60-80	12	100	25	75	30	23,69311369	90	570,111584	932,0483036	345272,94	5513317,648
SH8	20.07.2019 02:02	20	1,72	5,9	150	60-80	20-40	20-40	60-80	20	100	15	70	30	19,88618934	90	420,957203	298,7425487	420761,5375	5502531,282
SH8	20.07.2019 02:23	19	1,41	4,1	146	40-60	20-40	20-40	60-80	19	94,73684211	0	94,73684211	30	21,61600014	70	771,272897	357,6322979	420763,7379	5502435,521
SH8	19.07.2019 23:46	19	0	1,4	168	80-100	20-40	20-40	80-100	20	100	5	90	22,5	24,543195	90	405,650825	236,8841767	420782,8272	5502639,296
SH8	20.07.2019 04:40	19	11,45	7,4	159	80-100	Okt 20	0-10	60-80	14	100	28,57142857	57,14285714	30	17,25694636	70	422,7958644	240,0829651	420789,9684	5502604,689
SH8	20.07.2019 03:21	19	15,7	7,5	149	80-100	0-10	40-60	80-100	22	100	13,63636364	72,72727273	30	11,89100937	50	524,6918971	326,6020375	420791,1961	5502452,196
SH8	20.07.2019 00:19	19	0,29	2,5	140	60-80	Okt 20	40-60	80-100	20	100	40	45	30	14,55479664	50	538,579725	263,2695599	420792,9177	5502548,054
SH8	20.07.2019 00:04	19	0	1,6	166	0-10	80-100	80-100	Okt 20	3	100	0	100	70	11,54700538	70	532,3429782	229,1125003	420794,4972	5502625,341
SH8	20.07.2019 00:25	19	0,29	2,5	150	60-80	20-40	20-40	60-80	20	100	15	70	30	19,88618934	90	421,9792	292,8898809	420798,4333	5502492,719
SH8	20.07.2019 02:38	19	1,89	6	156	80-100	20-40	Okt 20	60-80	12	100	8,333333333	91,66666667	30	24,78315043	90	659,6224739	259,5823708	420803,2818	5502539,406
SH8	20.07.2019 04:28	18	1,9	6,5	137	80-100	0-10	Okt 20	80-100	20	100	20	80	30	13,26848264	50	760,751708	303,9709488	420807,209	5502468,209
SH8	20.07.2019 00:16	19	0,29	2,5	141	0-10	80-100	20-40	20-40	20	20	0	20	50	11,05012503	70	471,3562657	233,0777066	420814,4117	5502570,627
SH8	20.07.2019 02:26	19	1,53	4,2	167	60-80	20-40	20-40	40-60	16	100	25	50	30	13,28768227	50	437,5259308	299,6724163	420815,1483	5502466,809
SH8	20.07.2019 03:48	19	15,08	7,3	157	80-100	Okt 20	0-10	60-80	12	100	25	75	30	23,69311369	90	589,2012722	299,6724163	420815,1483	5502466,809
SH8	20.07.2019 04:16	18	1,79	5,9	152	20-40	20-40	Okt 20	80-100	10	100	0	100	30	21,60246899	90	298,2789114	299,6724163	420815,1483	5502466,809
SH8	20.07.2019 01:16	20	1,66	5,4	158	60-80	20-40	20-40	60-80	10	100	10	90	50	19,72730764	70	459,4259925	246,289931	420815,5688	5502545,11
SH8	20.07.2019 01:22	20	1,66	5,4	150	60-80	20-40	20-40	60-80	20	100	15	70	30	19,88618934	90	431,1245795	249,839016	420816,4329	5502538,073
SH8	20.07.2019 01:25	20	1,66	5,4	137	80-100	0-10	Okt 20	80-100	20	100	20	80	30	13,26848264	50	817,0226601	278,9907216	420816,5642	5502493,883
SH8	20.07.2019 00:31	19	0,93	2,9	167	60-80	20-40	20-40	40-60	16	100	25	50	30	13,28768227	50	484,633597	260,8883603	420818,9258	5502517,77
SH8	20.07.2019 00:43	19	1,03	3,6	139	80-100	0-10	40-60	80-100	28	100	14,28571429	85,71428571	15	13,35687406	50	608,3391562	220,6156538	420820,7425	5502584,591
SH8	19.07.2019 23:52	19	0	1,4	166	0-10	80-100	80-100	Okt 20	3	100	0	100	70	11,54700538	70	542,4508276	255,1566556	420824,1219	5502520,556
SH8	20.07.2019 01:19	20	1,66	5,4	150	60-80	20-40	20-40	60-80	20	100	15	70	30	19,88618934	90	446,2037338	327,4666745	420824,6283	5502423,843
SH8	20.07.2019 02:17	19	1,41	4,1	157	80-100	Okt 20	0-10	60-80	12	100	25	75	30	23,69311369	90	570,6213847	307,775439	420825,0697	5502448,037
SH8	20.07.2019 01:04	19	1,62	5,6	157	80-100	Okt 20	0-10	60-80	12	100	25	75	30	23,69311369	90	578,8906513	283,3828498	420825,0905	5502479,768
SH8	20.07.2019 01:13	19	1,72	5,8	149	80-100	0-10	40-60	80-100	22	100	13,63636364	72,72727273	30	11,89100937	50	484,7933504	181,8121924	420834	5502512,283
SH8	20.07.2019 01:59	20	1,72	5,9	149	80-100	0-10	40-60	80-100	22	100	13,63636364	72,72727273	30	11,89100937	50	450,6058645	253,652859	420834	5502614,163
SH8	20.07.2019 01:50	20	1,71	5,9	151	40-60	Okt 20	60-80	40-60	12	100	8,333333333	91,66666667	30	19,9240984	70	365,8812745	247,5397466	420838,2491	5502516,68
SH8	20.07.2019 00:40	19	1,03	3,6	159	80-100	Okt 20	0-10	60-80	14	100	28,57142857	57,14285714	30	17,25694636	70	390,639489	209,8577927	420840,2278	5502573,341
SH8	20.07.2019 00:34	19	0,93	2,9	158	60-80	20-40	20-40	60-80	10	100	10	90	50	19,72730764	70	492,2711473	233,6444435	420841,2673	5502533,669
SH8	20.07.2019 02:50	19	2,27	7,7	177	80-100	Okt 20	20-40	60-80	21	100	42,85714286	47,61904762	30	14,10842369	50	399,9337785	257,543952	420848,9085	5502493,329
SH8	20.07.2019 02:59	19	12,57	8,2	157	80-100	Okt 20	0-10	60-80	12	100	25	75	30	23,69311369	90	545,3147218	217,5997209	420853,613	5502543,943
SH8	20.07.2019 04:25	18	1,79	5,9	148	80-100	0-10	20-40	80-100	23	100	21,73913043	69,56521739	30	15,68274901	70	580,0530541	254,9744708	420855,1784	5502491,532
SH8	20.07.2019 00:52	19	1,31	4,3	141	0-10	80-100	20-40	20-40	20	20	0	20	50	11,05012503	70	477,6767562	171,5981393	420857,6731	5502620,234
SH8	20.07.2019 01:01	19	1,62	5,6	139	80-100	0-10	40-60	80-100	28	100	14,28571429	85,71428571	15	13,35687406	50	601,01611	230,2816679	420860,4405	5502519,393
SH8	20.07.2019 03:36	19	16,04	7,7	154	20-40	60-80	40-60	60-80	5	100	0	100	70	8,94427191	90	875,1548458	201,5100987	420862,4785	5502558,156
SH8	20.07.2019 00:28	19	0,93	2,9	150	60-80	20-40	20-40	60-80	20	100	15	70	30	19,88618934	90	429,8087061	189,5547155	420868,0303	5502570,071
SH8	20.07.2019 03:05	19	12,57	8,2	148	80-100	0-10	20-40	80-100	23	100	21,73913043	69,56521739	30	15,68274901	70	535,7632801	182,8711886	420868,062	5502580,8
SH8	20.07.2019 02:14	20	1,55	4,9	166	0-10	80-100	80-100	Okt 20	3	100	0	100	70	11,54700538	70	527,7779557	189,7135157	420871,5174	5502565,741
SH8	20.07.2019 00:58	19	1,62	5,6	149	80-100	0-10	40-60	80-100	22	100	13,63636364	72,72727273	30	11,89100937	50	533,4146775	164,06367	420871,7725	5502609,218
SH8	20.07.2019 03:18	19	15,7	7,5	147	80-100	0-10	20-40	80-100	19	100	0	100	30	17,16364307	70	646,3433245	176,8499808	420872,8707	5502584,424
SH8	20.07.2019 00:37	19	1,03	3,6	168	80-100	20-40	20-40	80-100	20	100	5	90	22,5	24,543195	90	377,1842028	238,7995797	420873,5017	5502497,906
SH8	20.07.2019 00:49	19	1,31	4,3	158	60-80	20-40	20-40	60-80	10	100	10	90	50	19,72730764	70	435,974791	236,7831219	420880,7547	5502495,266
SH8	20.07.2019 04:34	18	1,9	6,5	158	60-80	20-40	20-40	60-80	10	100	10	90	50	19,72730764	70	498,7172494	181,2443815	420884,2007	5502564,502
SH8	20.07.2019 00:46	19	1,31	4,3	138	60-80	0-10	Okt 20	60-80	15	100	40	53,33333333	30	13,33630919	50	701,4277507	158,5630517	420884,8611	5502598,993
SH8	19.07.2019 23:58	19	0	1,6	159	80-100	Okt 20	0-10	60-80	14	100	28,57142857	57,14285714	30	17,25694636	70	403,4415598	173,15402	420886,7673	5502573,552
SH8	20.07.2019 01:53	20	1,71	5,9	148	80-100	0-10	20-40	80-100	23	100	21,73913043	69,56521739	30	15,68274901	70	559,4932357	191,6164362	420891,1691	5502543,931
SH8	20.07.2019 02:05	20	1,72	5,9	159	80-100	Okt 20	0-10	60-80	14	100	28,57142857	57,14285714	30	17,25694636	70	415,0904362	173,8026901	420891,8648	5502567,346
SH8	20.07.2019 02:20	19	1,41	4,1	150	60-80	20-40	20-40	60-80	20	100	15	70	30	19,88618934	90	454,3429263	179,079345	420892,2771	5502559,65
SH8	20.07.2019 00:22	19	0,29	2,5	156	80-100	20-40	Okt 20	60-80	12	100	8,333333333	91,66666667	30	24,78315043	90	678,8853199	125,834639	420893,7662	5502653,876
SH8	20.07.2019 03:33	19	15,11	7,1	138	60-80	0-10	Okt 20	60-80	15	100	40	53,33333333	30	13,33630919	50	686,5628727	169,4216111	420896,0768	5502569,354
SH8	20.07.2019 04:46	19	16,8	8,3	159	80-100	Okt 20	0-10	60-80	14	100	28,57142857	57,14285714	30	17,25694636	70	407,0403471	147,7875318	420896,081	5502601,914
SH8	19.07.2019 23:49	19	0	1,4	176	40-60	40-60	40-60	40-60	15	86,66666667	26,66666667	26,66666667	30	38,10074365	130	505,5008898	176,3461479	420896,835	5502559,203
SH8	20.07.2019 03:39	19	16,04	7,7	157	80-100	Okt 20	0-10	60-80	12	100	25	75	30	23,69311369	90	594,7736725	173,0407318	420899,9035	5502560,904
SH8	20.07.2019 02:56	19	12,57	8,2	148	80-100	0-10	20-40	80-100	23	100	21,73913043	69,56521739	30	15,68274901	70	616,2266047	189,1707608	420910,7648	5502532,482
SH8	20.07.2019 03:08	19	16,55	7,8	165	0-10	40-60	20-40	40-60	5	100	0	100	70	8,94427191	70	668,0202533	113,8336445	420912,464	5502639,536
SH8	20.07.2019 04:31	18	1,9	6,5	149	80-100	0-10	40-60	80-100	22	100	13,63636364	72,72727273	30	11,89100937	50	492,3735506	129,1764862	420917,9095	5502604,668
SH8	20.07.2019 03:54	19	15,08	7,3	148	80-100	0-10	20-40	80-100	23	100	21,73913043	69,56521739	30	15,68274901	70	613,0055178	170,794878	420922,3979	5502546,847
SH8	20.07.2019 00:55	19	1,31	4,3	159	80-100	Okt 20	0-10	60-80	14	100	28,57142857	57,14285714	30	17,25694636	70	408,1026117	87,71375013	420926,8762	5502680,844
SH8	20.07.2019 03:45	19	16,04	7,7	157	80-100	Okt 20	0-10	60-80	12	100	25	75	30	23,69311369	90	610,106232	157,2447837	420930,9865	5502557,453
SH8	20.07.2019 02:53	19	2,27	7,7	155	0-10	80-100	60-80	40-60	5	100	0	100	70	8,94427191	70	761,5751921	98,87130396	420933,3036	5502633,872
SH8	20.07.2019 03:30	19	15,11	7,1	140	60-80	Okt 20	40-60	80-100	20	100	40	45	30	14,55479664	50	575,0937991	133,2949207	420933,8917	5502584,463
SH8	20.07.2019 03:51	19	15,08	7,3	164	0-10	60-80	60-80	40-60	4	100	0	100	60	11,54700538	70	707,5111648	162,2393384	420935,0326	5502549,276
SH8	20.07.2019 02:11	20	1,55	4,9	150	60-80	20-40	20-40	60-80	20	100	15	70	30	19,88618934	90	399,4021717	180,2416462	420936,0171	5502528,502
SH8	20.07.2019 02:29	19	1,53	4,2	157	80-100	Okt 20	0-10	60-80	12	100	25	75	30	23,69311369	90	593,1667934	118,3232519	420936,0835	5502601,953
SH8	20.07.2019 03:24	19	15,7	7,5	148	80-100	0-10	20-40	80-100	23	100	21,73913043	69,56521739	30	15,68274901	70	550,5010332	193,0779662	420937,2888	5502513,815
SH8	19.07.2019 23:55	19	0	1,4	165	0-10	40-60	20-40	40-60	5	100	0	100	70	8,94427191	70	617,4481482	135,1518304	420951,6678	5502571,08
SH8	20.07.2019 03:15	19	16,55	7,8	148	80-100	0-10	20-40	80-100	23	100	21,73913043	69,56521739	30	15,68274901	70	586,0068428	131,9490016	420953,4758	5502573,751
SH8	20.07.2019 03:27	19	15,11	7,1	157	80-100	Okt 20	0-10	60-80	12	100	25	75	30	23,69311369	90	604,4933097	67,44472324	420954,677	5502658,913
SH8	20.07.2019 01:07	19	1,72	5,8	150	60-80	20-40	20-40	60-80	20	100	15	70	30	19,88618934	90	443,4524466	81,50856826	420955,7628	5502633,973
SH8	20.07.2019 02:32	19	1,53	4,2	148	80-100	0-10	20-40	80-100	23	100	21,73913043	69,56521739	30	15,68274901	70	547,9779868	126,6341157	420966,4563	5502573,63
SH8	20.07.2019 04:43	19	11,45	7,4	154	20-40	60-80	40-60	60-80	5	100	0	100	70	8,94427191	90	822,9239731	46,94905999	420969,4098	5502676,305
SH8	20.07.2019 02:44	19	1,89	6	140	60-80	Okt 20	40-60	80-100	20	100	40	45	30	14,55479664	50	517,296283	92,4573407	420977,7395	5502605,95
SH8	20.07.2019 02:47	19	2,27	7,7	159	80-100	Okt 20	0-10	60-80	14	100	28,57142857	57,14285714	30	17,25694636	70	374,369983	47,01005445	420982,5686	5502656,043
SH8	20.07.2019 03:02	19	12,57	8,2	148	80-100	0-10	20-40	80-100	23	100	21,73913043	69,56521739	30	15,68274901	70	611,4001791	57,09098129	420986,5558	5502640,938
SH8	20.07.2019 02:08	20	1,55	4,9	167	60-80	20-40	20-40	40-60	16	100	25	50	30	13,28768227	50	459,3583192	36,05573367	420989,391	5502664,648
SH8	20.07.2019 04:37	19	11,45	7,4	149	80-100	0-10	40-60	80-100	22	100	13,63636364	72,72727273	30	11,89100937	50	478,5431946	13,32061366	421003,472	5502682,839
SH8	20.07.2019 02:35	19	1,53	4,2	165	0-10	40-60	20-40	40-60	5	100	0	100	70	8,94427191	70	674,3854854	42,30841342	421049,0077	5502667,242
SH9	02.07.2022 05:00	14	4,79	1,7	185	20-40	40-60	Okt 20	60-80	23	100	60,86956522	26,08695652	30	20,6562301	90	607,3154222	944,4161069	344093,694	5514738,143
SH9	30.06.2022 01:40	20	6,41	2,3	184	60-80	Okt 20	60-80	60-80	16	100	18,75	81,25	30	16,0954186	70	625,688926	924,0998924	344116,243	5514716,992
SH9	02.07.2022 04:42	14	5,83	2,2	185	20-40	40-60	Okt 20	60-80	23	100	60,86956522	26,08695652	30	20,6562301	90	619,8731445	887,6250169	344129,0968	5514679,722
SH9	02.07.2022 04:54	14	5,82	2,1	185	20-40	40-60	Okt 20	60-80	23	100	60,86956522	26,08695652	30	20,6562301	90	579,9629217	912,5158701	344130,1114	5514704,599
SH9	02.07.2022 04:48	14	5,82	2,1	184	60-80	Okt 20	60-80	60-80	16	100	18,75	81,25	30	16,0954186	70	635,6856495	894,0912886	344131,6464	5514686,032
SH9	30.06.2022 02:44	21	6,85	2,8	11	20-40	60-80	20-40	60-80	13	100	7,692307692	7,692307692	30	20,34951017	70	527,1934637	906,7176885	344163,3806	5514695,999
SH9	30.06.2022 04:50	20	0	0,5	10	Okt 20	80-100	40-60	20-40	16	100	18,75	6,25	50	11,54700538	70	551,6432976	366,2717637	344373,957	5513999,845
SH9	30.06.2022 04:38	21	0	0,4	5	0-10	60-80	0-10	60-80	32	0	0	0	30	11,93796972	50	541,0600603	489,3198184	344417,9707	5514139,029
SH9	02.07.2022 02:44	14	0	0,1	185	20-40	40-60	Okt 20	60-80	23	100	60,86956522	26,08695652	30	20,6562301	90	567,1056438	440,3124059	344435,2587	5514041,367
SH9	30.06.2022 04:35	21	3,09	0,9	185	20-40	40-60	Okt 20	60-80	23	100	60,86956522	26,08695652	30	20,6562301	90	564,6919715	488,3621711	344447,4124	5514105,145
SH9	02.07.2022 03:54	14	0	1,5	185	20-40	40-60	Okt 20	60-80	23	100	60,86956522	26,08695652	30	20,6562301	90	591,6603451	475,6188874	344511,0914	5513974,369
SH9	02.07.2022 01:13	16	3,88	1,3	175	0-10	60-80	Okt 20	Okt 20	7	100	42,85714286	57,14285714	30	13,75811449	50	574,268758	169,2328888	420681,1309	5502507
SH9	02.07.2022 01:19	16	4,21	1,5	184	60-80	Okt 20	60-80	60-80	16	100	18,75	81,25	30	16,0954186	70	639,2957994	169,2328888	420681,1309	5502507
SH9	30.06.2022 01:07	21	6,94	2,8	185	20-40	40-60	Okt 20	60-80	23	100	60,86956522	26,08695652	30	20,6562301	90	549,6800597	61,90446962	420791,6121	5502559,304
SH9	30.06.2022 01:46	21	4,88	1,7	184	60-80	Okt 20	60-80	60-80	16	100	18,75	81,25	30	16,0954186	70	658,4849772	32,87755847	420795,9116	5502588,425
SH9	30.06.2022 00:29	22	7,15	2,9	184	60-80	Okt 20	60-80	60-80	16	100	18,75	81,25	30	16,0954186	70	681,7733899	39,11576396	420799,5319	5502580,812
SH9	02.07.2022 02:50	15	0	0,1	174	60-80	60-80	80-100	Okt 20	13	100	0	46,15384615	15	24,11909553	70	700,9249606	55,10794027	420853,9528	5502649,417
SH9	02.07.2022 04:03	14	0	1,9	184	60-80	Okt 20	60-80	60-80	16	100	18,75	81,25	30	16,0954186	70	620,3431739	188,3417584	420857,8995	5502409,423
SH9	30.06.2022 00:47	21	7	2,7	176	40-60	40-60	40-60	40-60	15	86,66666667	26,66666667	26,66666667	30	38,10074365	130	487,2932691	64,1003039	420858,0915	5502579,004
SH9	02.07.2022 02:17	16	0,01	0,2	175	0-10	60-80	Okt 20	Okt 20	7	100	42,85714286	57,14285714	30	13,75811449	50	551,657183	94,51381122	420883,1737	5502676,287
SH9	02.07.2022 04:18	15	0,01	1,8	175	0-10	60-80	Okt 20	Okt 20	7	100	42,85714286	57,14285714	30	13,75811449	50	583,3187492	215,8315645	420894,5114	5502421,265
SH9	02.07.2022 02:29	16	0	0,1	185	20-40	40-60	Okt 20	60-80	23	100	60,86956522	26,08695652	30	20,6562301	90	587,3674485	109,3436687	420896,3916	5502683,366
SH9	02.07.2022 03:11	15	0	0,4	175	0-10	60-80	Okt 20	Okt 20	7	100	42,85714286	57,14285714	30	13,75811449	50	555,362826	139,4404803	420897,0553	5502726,298
SH9	02.07.2022 01:10	16	3,88	1,3	175	0-10	60-80	Okt 20	Okt 20	7	100	42,85714286	57,14285714	30	13,75811449	50	586,0769533	89,28915957	420897,2705	5502620,824
SH9	02.07.2022 02:53	15	0	0,1	185	20-40	40-60	Okt 20	60-80	23	100	60,86956522	26,08695652	30	20,6562301	90	615,8862034	152,4621436	420900,4142	5502740,261
SH9	30.06.2022 02:38	21	6,47	2,5	175	0-10	60-80	Okt 20	Okt 20	7	100	42,85714286	57,14285714	30	13,75811449	50	557,2685593	109,7616542	420900,8639	5502560,486
SH9	02.07.2022 02:10	16	0,01	0,3	185	20-40	40-60	Okt 20	60-80	23	100	60,86956522	26,08695652	30	20,6562301	90	588,2955487	125,0433324	420912,2537	5502688,044
SH9	02.07.2022 03:08	15	0	0,4	174	60-80	60-80	80-100	Okt 20	13	100	0	46,15384615	15	24,11909553	70	661,2474061	143,00278	420912,4384	5502716,685
SH9	29.06.2022 23:46	22	7	2,6	174	60-80	60-80	80-100	Okt 20	13	100	0	46,15384615	15	24,11909553	70	674,7065892	114,2211585	420918,1328	5502649,286
SH9	30.06.2022 03:23	21	5,51	2,2	173	80-100	20-40	80-100	40-60	13	100	0	61,53846154	15	19,08986844	70	714,7911209	113,6066204	420920,4523	5502602,846
SH9	29.06.2022 23:37	22	7,3	2,9	185	20-40	40-60	Okt 20	60-80	23	100	60,86956522	26,08695652	30	20,6562301	90	617,5254468	125,9419407	420929,172	5502584,668
SH9	02.07.2022 02:38	14	0	0,1	185	20-40	40-60	Okt 20	60-80	23	100	60,86956522	26,08695652	30	20,6562301	90	588,6942219	212,9148432	420939,5315	5502451,572
SH9	30.06.2022 00:50	21	7	2,7	176	40-60	40-60	40-60	40-60	15	86,66666667	26,66666667	26,66666667	30	38,10074365	130	511,4264431	135,4707516	420941,5183	5502596,083
SH9	30.06.2022 03:05	21	5,67	2,1	176	40-60	40-60	40-60	40-60	15	86,66666667	26,66666667	26,66666667	30	38,10074365	130	496,9130804	140,7346563	420945,4337	5502588,698
SH9	02.07.2022 02:47	15	0	0,1	174	60-80	60-80	80-100	Okt 20	13	100	0	46,15384615	15	24,11909553	70	692,7490693	182,4429001	420958,5825	5502722,006
SH9	02.07.2022 03:02	14	0	0	184	60-80	Okt 20	60-80	60-80	16	100	18,75	81,25	30	16,0954186	70	621,2006827	195,8412115	420968,2105	5502506,366
SH9	02.07.2022 02:14	16	0,01	0,3	185	20-40	40-60	Okt 20	60-80	23	100	60,86956522	26,08695652	30	20,6562301	90	628,1685528	215,7806563	420982,4485	5502746
SH9	30.06.2022 03:41	21	6,02	2,2	176	40-60	40-60	40-60	40-60	15	86,66666667	26,66666667	26,66666667	30	38,10074365	130	498,7541475	183,1011034	420983,1512	5502565,633
SH9	29.06.2022 23:10	22	8,38	3,7	176	40-60	40-60	40-60	40-60	15	86,66666667	26,66666667	26,66666667	30	38,10074365	130	511,4027188	197,3696097	420991,9175	5502690,618
SH9	02.07.2022 01:07	16	3,88	1,3	175	0-10	60-80	Okt 20	Okt 20	7	100	42,85714286	57,14285714	30	13,75811449	50	588,2748241	198,7498403	420994,431	5502687,884
SH9	02.07.2022 02:56	14	0	0	184	60-80	Okt 20	60-80	60-80	16	100	18,75	81,25	30	16,0954186	70	652,8771914	305,5187186	421000,1482	5502381,469
SH9	02.07.2022 03:05	14	0	0	185	20-40	40-60	Okt 20	60-80	23	100	60,86956522	26,08695652	30	20,6562301	90	611,7025797	137,1527576	421003,4989	5502466,575
SH9	02.07.2022 03:42	14	0	1,1	184	60-80	Okt 20	60-80	60-80	16	100	18,75	81,25	30	16,0954186	70	626,2675936	138,1523552	421006,2965	5502467,17
SH9	01.07.2022 23:23	16	6,05	2,5	184	60-80	Okt 20	60-80	60-80	16	100	18,75	81,25	30	16,0954186	70	647,8732702	199,9107404	421007,2295	5502635,49
SH9	02.07.2022 00:49	16	4,67	1,6	175	0-10	60-80	Okt 20	Okt 20	7	100	42,85714286	57,14285714	30	13,75811449	50	534,2465539	205,4344219	421008,3158	5502664,573
SH9	01.07.2022 23:11	16	6,54	2,7	185	20-40	40-60	Okt 20	60-80	23	100	60,86956522	26,08695652	30	20,6562301	90	554,4195571	207,1263235	421014,8273	5502630,126
SH9	02.07.2022 03:57	15	0	1,9	184	60-80	Okt 20	60-80	60-80	16	100	18,75	81,25	30	16,0954186	70	636,3638066	219,1761661	421019,5639	5502561,738
SH9	02.07.2022 04:09	15	0,01	2	184	60-80	Okt 20	60-80	60-80	16	100	18,75	81,25	30	16,0954186	70	642,2066264	222,0671796	421020,416	5502554,245
SH9	02.07.2022 00:34	16	4,02	1,4	185	20-40	40-60	Okt 20	60-80	23	100	60,86956522	26,08695652	30	20,6562301	90	613,5430826	215,7263706	421021,3886	5502650,673
SH9	02.07.2022 00:31	16	4,02	1,4	185	20-40	40-60	Okt 20	60-80	23	100	60,86956522	26,08695652	30	20,6562301	90	589,5807945	228,875283	421028,9085	5502678,861
SH9	02.07.2022 04:00	14	0	1,9	184	60-80	Okt 20	60-80	60-80	16	100	18,75	81,25	30	16,0954186	70	645,9651754	189,8800327	421030,406	5502421,22
SH9	30.06.2022 04:44	21	3,85	1,2	175	0-10	60-80	Okt 20	Okt 20	7	100	42,85714286	57,14285714	30	13,75811449	50	535,5779114	235,1916219	421030,7876	5502694,371
SH9	29.06.2022 23:43	22	7,3	2,9	174	60-80	60-80	80-100	Okt 20	13	100	0	46,15384615	15	24,11909553	70	677,3716897	229,7991267	421035,8439	5502648,913
SH9	30.06.2022 04:20	21	5,77	2	184	60-80	Okt 20	60-80	60-80	16	100	18,75	81,25	30	16,0954186	70	636,3878799	235,4228913	421039,8373	5502659,932
SH9	02.07.2022 03:45	14	0	1,1	184	60-80	Okt 20	60-80	60-80	16	100	18,75	81,25	30	16,0954186	70	650,528418	122,8416743	421040,1795	5502526,698
SH9	30.06.2022 00:26	22	7,15	2,9	174	60-80	60-80	80-100	Okt 20	13	100	0	46,15384615	15	24,11909553	70	663,3491258	234,7284189	421042,0949	5502636,234
SH9	30.06.2022 04:47	21	0,19	0,5	176	40-60	40-60	40-60	40-60	15	86,66666667	26,66666667	26,66666667	30	38,10074365	130	509,2234612	239,3952115	421044,2328	5502657,783
SH9	29.06.2022 23:07	22	8,38	3,7	175	0-10	60-80	Okt 20	Okt 20	7	100	42,85714286	57,14285714	30	13,75811449	50	534,8449034	264,2019379	421045,5173	5502734,707
SH9	02.07.2022 00:43	16	4,05	1,4	185	20-40	40-60	Okt 20	60-80	23	100	60,86956522	26,08695652	30	20,6562301	90	621,2470726	253,4609432	421052,2822	5502686,592
SH9	02.07.2022 01:04	16	4,21	1,4	185	20-40	40-60	Okt 20	60-80	23	100	60,86956522	26,08695652	30	20,6562301	90	600,8486698	262,6204145	421056,7908	5502703,099
SH9	02.07.2022 00:40	16	4,05	1,4	185	20-40	40-60	Okt 20	60-80	23	100	60,86956522	26,08695652	30	20,6562301	90	598,6257065	255,5295865	421063,5268	5502620,191
SH9	02.07.2022 04:57	15	4,81	1,6	185	20-40	40-60	Okt 20	60-80	23	100	60,86956522	26,08695652	30	20,6562301	90	561,197832	271,4977606	421067,442	5502538,995
SH9	02.07.2022 01:28	16	4,39	1,6	184	60-80	Okt 20	60-80	60-80	16	100	18,75	81,25	30	16,0954186	70	633,6982855	270,7296764	421070,3847	5502685,699
SH9	02.07.2022 01:25	16	4,21	1,5	184	60-80	Okt 20	60-80	60-80	16	100	18,75	81,25	30	16,0954186	70	673,6765806	283,5303745	421070,9036	5502725,166
SH9	30.06.2022 01:16	21	6,96	2,7	189	40-60	Okt 20	40-60	60-80	31	100	45,16129032	54,83870968	15	12,86823212	50	789,832151	346,0625378	421071,0343	5502266,536
SH9	02.07.2022 04:51	15	5,91	2,2	175	0-10	60-80	Okt 20	Okt 20	7	100	42,85714286	57,14285714	30	13,75811449	50	554,6029972	275,6953907	421082,2851	5502591,15
SH9	30.06.2022 04:29	21	3,09	0,9	11	20-40	60-80	20-40	60-80	13	100	7,692307692	7,692307692	30	20,34951017	70	471,9199463	326,9018409	421100,2912	5502303,348
SH9	30.06.2022 02:26	21	6,83	2,8	24	0-10	80-100	40-60	80-100	27	100	51,85185185	7,407407407	30	11,33534422	50	457,650764	382,7475277	421100,8041	5502239,981
SH9	30.06.2022 01:43	20	6,41	2,3	185	20-40	40-60	Okt 20	60-80	23	100	60,86956522	26,08695652	30	20,6562301	90	597,483131	321,5830522	421101,3629	5502310,251
SH9	02.07.2022 02:41	14	0	0,1	185	20-40	40-60	Okt 20	60-80	23	100	60,86956522	26,08695652	30	20,6562301	90	599,3520353	343,5510842	421104,06	5502444,713
SH9	02.07.2022 01:22	16	4,21	1,5	185	20-40	40-60	Okt 20	60-80	23	100	60,86956522	26,08695652	30	20,6562301	90	560,3071535	322,4371804	421112,2439	5502512,223
SH9	02.07.2022 04:21	15	0,01	1,8	184	60-80	Okt 20	60-80	60-80	16	100	18,75	81,25	30	16,0954186	70	660,5762603	308,7170957	421116,7168	5502618,598
SH9	29.06.2022 23:40	21	7,45	3	24	0-10	80-100	40-60	80-100	27	100	51,85185185	7,407407407	30	11,33534422	50	428,8539782	334,7197355	421123,4958	5502309,17
SH9	30.06.2022 01:04	21	7,42	3,1	184	60-80	Okt 20	60-80	60-80	16	100	18,75	81,25	30	16,0954186	70	647,9347289	289,6355477	421129,5825	5502372,159
SH9	30.06.2022 01:37	20	6,41	2,3	12	60-80	20-40	20-40	80-100	24	100	33,33333333	45,83333333	40	18,90934705	70	692,3145964	297,4328147	421130,2737	5502362,192
SH9	30.06.2022 00:20	21	7,97	3,4	184	60-80	Okt 20	60-80	60-80	16	100	18,75	81,25	30	16,0954186	70	684,6243532	346,3414793	421137,2371	5502304,758
SH9	30.06.2022 03:02	21	6,69	2,8	5	0-10	60-80	0-10	60-80	32	0	0	0	30	11,93796972	50	530,8202125	410,5024588	421138,8204	5502375,956
SH9	30.06.2022 02:59	21	6,69	2,8	185	20-40	40-60	Okt 20	60-80	23	100	60,86956522	26,08695652	30	20,6562301	90	600,2779122	535,1098818	421158,1762	5502214,378
SH9	30.06.2022 03:11	21	6,47	2,5	11	20-40	60-80	20-40	60-80	13	100	7,692307692	7,692307692	30	20,34951017	70	501,6923768	354,5313585	421160,1982	5502312,518
SH9	30.06.2022 01:49	21	6,79	2,5	23	Okt 20	40-60	20-40	80-100	23	100	0	4,347826087	30	12,30379613	50	435,9615849	299,7556721	421160,785	5502390,51
SH9	30.06.2022 04:23	21	6,28	2,3	5	0-10	60-80	0-10	60-80	32	0	0	0	30	11,93796972	50	512,8003104	295,4132714	421162,5643	5502399,569
SH9	02.07.2022 02:35	14	0,01	0,1	185	20-40	40-60	Okt 20	60-80	23	100	60,86956522	26,08695652	30	20,6562301	90	612,8735247	499,3793238	421169,8033	5502144,42
SH9	30.06.2022 04:32	21	3,09	0,9	5	0-10	60-80	0-10	60-80	32	0	0	0	30	11,93796972	50	537,9447904	305,8967211	421170,912	5502393,224
SH9	29.06.2022 23:52	21	7,45	3	5	0-10	60-80	0-10	60-80	32	0	0	0	30	11,93796972	50	471,8517539	515,1079992	421183,3504	5502266,228
SH9	30.06.2022 04:59	21	0,01	0,9	10	Okt 20	80-100	40-60	20-40	16	100	18,75	6,25	50	11,54700538	70	558,1818956	302,5991039	421195,2795	5502435,614
SH9	30.06.2022 03:35	21	5,69	2	190	80-100	0-10	60-80	80-100	29	100	41,37931034	58,62068966	30	12,79335573	50	738,6729729	554,6348718	421201,8812	5502228,516
SH9	30.06.2022 03:38	21	5,86	2,1	11	20-40	60-80	20-40	60-80	13	100	7,692307692	7,692307692	30	20,34951017	70	501,6923768	375,9702225	421204,9031	5502325,453
SH9	30.06.2022 01:58	20	7,1	2,8	11	20-40	60-80	20-40	60-80	13	100	7,692307692	7,692307692	30	20,34951017	70	507,0396089	317,659157	421207,6046	5502426,804
SH9	30.06.2022 03:14	21	6,47	2,5	11	20-40	60-80	20-40	60-80	13	100	7,692307692	7,692307692	30	20,34951017	70	497,5824613	362,3283843	421214,7612	5502357,697
SH9	30.06.2022 02:01	20	7,1	2,8	6	0-10	20-40	0-10	60-80	32	0	0	0	30	12,04828993	50	492,1032908	449,9352433	421215,0282	5502427,246
SH9	30.06.2022 00:56	21	7,42	3,1	11	20-40	60-80	20-40	60-80	13	100	7,692307692	7,692307692	30	20,34951017	70	522,3280027	338,6937216	421219,9932	5502406,375
SH9	30.06.2022 03:50	21	4,95	1,7	184	60-80	Okt 20	60-80	60-80	16	100	18,75	81,25	30	16,0954186	70	653,3115371	551,1390866	421241,9856	5502279,278
SH9	30.06.2022 01:55	21	6,79	2,5	11	20-40	60-80	20-40	60-80	13	100	7,692307692	7,692307692	30	20,34951017	70	528,021831	354,9411453	421242,2149	5502412,329
SH9	30.06.2022 02:23	20	6,66	2,6	6	0-10	20-40	0-10	60-80	32	0	0	0	30	12,04828993	50	495,1230768	469,5974468	421256,5456	5502479,973
SH9	30.06.2022 04:06	21	6,3	2,2	183	80-100	0-10	20-40	60-80	31	100	45,16129032	41,93548387	30	10,11758822	50	738,1160553	545,086036	421257,7037	5502310,965
SH9	30.06.2022 02:41	21	6,85	2,8	6	0-10	20-40	0-10	60-80	32	0	0	0	30	12,04828993	50	462,289413	493,7803264	421258,731	5502417,355
SH9	29.06.2022 23:19	21	7,9	3,5	5	0-10	60-80	0-10	60-80	32	0	0	0	30	11,93796972	50	554,9883601	476,6254432	421258,9534	5502464,686
SH9	30.06.2022 03:17	21	6,03	2,2	5	0-10	60-80	0-10	60-80	32	0	0	0	30	11,93796972	50	519,7168466	471,4936583	421261,674	5502490,602
SH9	30.06.2022 02:35	21	6,83	2,8	5	0-10	60-80	0-10	60-80	32	0	0	0	30	11,93796972	50	487,0441509	501,5047575	421262,858	5502407,786
SH9	30.06.2022 04:53	20	0	0,5	185	20-40	40-60	Okt 20	60-80	23	100	60,86956522	26,08695652	30	20,6562301	90	607,3514331	566,2250225	421267,3926	5502287,988
SH9	01.07.2022 23:26	15	6,69	2,6	5	0-10	60-80	0-10	60-80	32	0	0	0	30	11,93796972	50	553,6080293	368,7825206	421267,9116	5502433,03
SH9	02.07.2022 02:32	14	0,01	0,1	184	60-80	Okt 20	60-80	60-80	16	100	18,75	81,25	30	16,0954186	70	610,1795974	457,4395012	421269,8726	5502275,728
SH9	30.06.2022 00:32	21	7,48	3,2	5	0-10	60-80	0-10	60-80	32	0	0	0	30	11,93796972	50	501,8784981	473,2928912	421270,3562	5502517,842
SH9	02.07.2022 04:33	14	0,04	1,8	184	60-80	Okt 20	60-80	60-80	16	100	18,75	81,25	30	16,0954186	70	659,9819912	511,0578049	421272,1645	5502405,151
SH9	02.07.2022 02:07	14	0,01	0,3	184	60-80	Okt 20	60-80	60-80	16	100	18,75	81,25	30	16,0954186	70	635,6152498	493,9814805	421274,2223	5502227,731
SH9	02.07.2022 04:36	14	5,83	2,2	184	60-80	Okt 20	60-80	60-80	16	100	18,75	81,25	30	16,0954186	70	642,9241035	514,0411585	421277,7197	5502410,19
SH9	30.06.2022 02:29	21	6,83	2,8	5	0-10	60-80	0-10	60-80	32	0	0	0	30	11,93796972	50	545,7273225	477,6846874	421278,0872	5502534,143
SH9	29.06.2022 23:49	21	7,45	3	5	0-10	60-80	0-10	60-80	32	0	0	0	30	11,93796972	50	503,6124537	479,7635083	421279,0152	5502527,798
SH9	02.07.2022 04:24	14	0,02	1,6	184	60-80	Okt 20	60-80	60-80	16	100	18,75	81,25	30	16,0954186	70	707,9856373	521,9982531	421280,4696	5502397,066
SH9	30.06.2022 00:41	21	7,63	3,2	5	0-10	60-80	0-10	60-80	32	0	0	0	30	11,93796972	50	456,2380593	489,9904271	421285,0037	5502506,937
SH9	30.06.2022 03:54	21	4,95	1,7	190	80-100	0-10	60-80	80-100	29	100	41,37931034	58,62068966	30	12,79335573	50	761,7558142	553,9208415	421289,7518	5502345,607
SH9	02.07.2022 01:31	14	0	1,5	185	20-40	40-60	Okt 20	60-80	23	100	60,86956522	26,08695652	30	20,6562301	90	615,4292739	580,7324174	421289,7952	5502294,772
SH9	02.07.2022 04:27	14	0,04	1,8	185	20-40	40-60	Okt 20	60-80	23	100	60,86956522	26,08695652	30	20,6562301	90	611,5572024	523,6833419	421292,6186	5502420,533
SH9	30.06.2022 00:53	21	7,31	2,8	1	0-10	40-60	20-40	80-100	8	12,5	0	0	50	16,20185175	50	458,252251	499,4545987	421296,554	5502515,222
SH9	02.07.2022 01:16	14	0	1,5	184	60-80	Okt 20	60-80	60-80	16	100	18,75	81,25	30	16,0954186	70	642,8430099	557,8250996	421297,6715	5502351,81
SH9	02.07.2022 02:26	14	0,01	0,1	184	60-80	Okt 20	60-80	60-80	16	100	18,75	81,25	30	16,0954186	70	641,3395972	440,9947043	421298,3408	5502338,998
SH9	02.07.2022 04:15	14	0,01	1,7	185	20-40	40-60	Okt 20	60-80	23	100	60,86956522	26,08695652	30	20,6562301	90	588,8534819	553,4282164	421303,5614	5502372,623
SH9	02.07.2022 04:12	14	0,01	1,7	185	20-40	40-60	Okt 20	60-80	23	100	60,86956522	26,08695652	30	20,6562301	90	606,5052267	560,7204207	421311,291	5502371,805
SH9	30.06.2022 00:38	21	7,63	3,2	5	0-10	60-80	0-10	60-80	32	0	0	0	30	11,93796972	50	516,022288	537,276464	421315,6147	5502442,951
SH9	02.07.2022 04:39	14	5,83	2,2	185	20-40	40-60	Okt 20	60-80	23	100	60,86956522	26,08695652	30	20,6562301	90	607,707965	548,711403	421317,1612	5502414,454
SH9	02.07.2022 04:06	14	0,01	1,7	184	60-80	Okt 20	60-80	60-80	16	100	18,75	81,25	30	16,0954186	70	641,3395972	568,7903813	421321,1517	5502373,648
SH9	30.06.2022 04:56	21	0,01	0,9	5	0-10	60-80	0-10	60-80	32	0	0	0	30	11,93796972	50	553,481017	410,34686	421322,6356	5502460,501
SH9	30.06.2022 01:52	21	6,79	2,5	184	60-80	Okt 20	60-80	60-80	16	100	18,75	81,25	30	16,0954186	70	634,4921108	612,2774198	421331,5556	5502301,552
SH9	01.07.2022 23:20	15	6,77	2,8	184	60-80	Okt 20	60-80	60-80	16	100	18,75	81,25	30	16,0954186	70	697,0606491	587,1128238	421336,7913	5502363,89
SH9	30.06.2022 03:44	21	5,86	2,1	184	60-80	Okt 20	60-80	60-80	16	100	18,75	81,25	30	16,0954186	70	632,2029288	586,9131655	421342,8186	5502377,264
SH9	30.06.2022 04:26	21	3,09	0,9	5	0-10	60-80	0-10	60-80	32	0	0	0	30	11,93796972	50	509,6341839	437,2233293	421346,5922	5502447,179
SH9	02.07.2022 00:46	15	5,07	1,9	184	60-80	Okt 20	60-80	60-80	16	100	18,75	81,25	30	16,0954186	70	645,5427674	618,5307214	421355,7085	5502331,605
SH9	30.06.2022 00:23	21	7,97	3,4	184	60-80	Okt 20	60-80	60-80	16	100	18,75	81,25	30	16,0954186	70	670,1513498	479,7033261	421377,3435	5502407,237
SH9	30.06.2022 03:20	21	6,03	2,2	5	0-10	60-80	0-10	60-80	32	0	0	0	30	11,93796972	50	533,2653825	472,5488138	421383,9478	5502448,313
SH9	02.07.2022 02:23	14	0	0,4	184	60-80	Okt 20	60-80	60-80	16	100	18,75	81,25	30	16,0954186	70	652,8771914	528,6213333	421386,7793	5502315,221
SH9	02.07.2022 02:20	14	0	0,4	184	60-80	Okt 20	60-80	60-80	16	100	18,75	81,25	30	16,0954186	70	682,8774804	500,957543	421397,6501	5502400,802
SP1	01.07.2020 00:45	17	11,3	8,2	129	60-80	20-40	60-80	20-40	23	91,30434783	21,73913043	13,04347826	15	14,60954261	50	132,5025382	88,34966325	344086,9172	5513880,904
SP1	01.07.2020 23:32	21	12,8	9,4	110	20-40	60-80	80-100	20-40	16	93,75	56,25	6,25	15	6,046693311	30	197,8506666	514,6910694	344371,4082	5514314,074
SP1	01.07.2020 23:02	21	11,9	8,5	110	20-40	60-80	80-100	20-40	16	93,75	56,25	6,25	15	6,046693311	30	164,4063084	614,0621353	344371,4917	5514196,484
SP1	02.07.2020 01:13	20	12,8	10,3	108	0-10	80-100	40-60	Okt 20	28	100	39,28571429	14,28571429	15	0	15	276,3396794	318,7436506	344389,3063	5514275,381
SP1	01.07.2020 02:37	18	11,9	8,7	110	20-40	60-80	80-100	20-40	16	93,75	56,25	6,25	15	6,046693311	30	199,2162762	314,7808546	344393,4612	5514405,595
SP1	02.07.2020 01:10	20	12,8	10,3	108	0-10	80-100	40-60	Okt 20	28	100	39,28571429	14,28571429	15	0	15	281,0556144	511,0260952	344396,6415	5514338,166
SP1	02.07.2020 03:50	18	0,3	5,2	108	0-10	80-100	40-60	Okt 20	28	100	39,28571429	14,28571429	15	0	15	206,1957608	370,9748932	344416,2039	5514198,972
SP1	02.07.2020 00:21	20	11,9	8,5	129	60-80	20-40	60-80	20-40	23	91,30434783	21,73913043	13,04347826	15	14,60954261	50	184,312079	451,3519422	344515,4073	5513872,871
SP1	01.07.2020 23:38	21	12,8	9,6	43	80-100	0-10	Okt 20	80-100	17	100	52,94117647	47,05882353	50	16,53872461	70	239,5564273	245,104912	344759,5732	5514085,022
SP1	01.07.2020 04:12	17	12,8	9,1	45	80-100	0-10	0-10	80-100	14	100	57,14285714	42,85714286	50	16,03567451	90	133,314261	231,4218938	344817,7673	5514079,383
SP1	01.07.2020 23:11	21	11,9	8,7	23	80-100	0-10	Okt 20	60-80	33	100	30,3030303	69,6969697	30	17,96065776	70	443,9947547	182,6219733	344859,0748	5514026,819
SP1	01.07.2020 22:56	21	11,9	8,5	44	80-100	Okt 20	20-40	60-80	20	95	75	20	50	15,76763841	70	191,9142306	202,7305502	344859,5383	5514047,225
SP1	01.07.2020 23:35	21	12,8	9,4	42	80-100	0-10	Okt 20	80-100	18	72,22222222	27,77777778	44,44444444	30	18,33110503	70	256,4223582	259,4029459	344887,0731	5514099,108
SP1	01.07.2020 02:13	18	12,8	10,2	45	80-100	0-10	0-10	80-100	14	100	57,14285714	42,85714286	50	16,03567451	90	108,2345938	223,3307734	344900,2338	5514057,18
SP1	01.07.2020 00:21	17	11,9	8,7	45	80-100	0-10	0-10	80-100	14	100	57,14285714	42,85714286	50	16,03567451	90	95,14153297	313,9275475	344908,3136	5514149,829
SP1	01.07.2020 02:04	18	12,8	10,6	44	80-100	Okt 20	20-40	60-80	20	95	75	20	50	15,76763841	70	196,1436935	262,3100874	344938,9405	5514082,801
SP1	01.07.2020 02:22	18	12,5	9,2	43	80-100	0-10	Okt 20	80-100	17	100	52,94117647	47,05882353	50	16,53872461	70	247,1734198	307,7289018	344943,7799	5514130,607
SP1	01.07.2020 23:26	21	12,8	9,4	42	80-100	0-10	Okt 20	80-100	18	72,22222222	27,77777778	44,44444444	30	18,33110503	70	294,9817099	274,7137717	344946,1308	5514093,07
SP1	01.07.2020 02:10	18	12,8	10,2	70	80-100	0-10	20-40	80-100	42	100	52,38095238	42,85714286	15	8,478982693	50	208,9110673	1184,242772	345627,2422	5513380,952
SP1	01.07.2020 22:59	21	11,9	8,5	70	80-100	0-10	20-40	80-100	42	100	52,38095238	42,85714286	15	8,478982693	50	300,7917216	1183,181337	345629,1031	5513384,452
SP1	30.06.2020 02:47	16	10,1	7,4	86	20-40	40-60	80-100	20-40	14	71,42857143	7,142857143	57,14285714	40	14,47335559	70	310,1336796	1159,851967	345651,3973	5513444,08
SP1	01.07.2020 23:29	21	12,8	9,4	46	80-100	0-10	40-60	60-80	27	85,18518519	3,703703704	22,22222222	15	11,71236471	50	557,4878449	1169,099796	345658,834	5513438,547
SP1	02.07.2020 03:44	18	0,3	4,1	45	80-100	0-10	0-10	80-100	14	100	57,14285714	42,85714286	50	16,03567451	90	153,3967681	1182,758292	345661,4276	5513420,649
SP1	30.06.2020 03:04	15	10,1	7,4	86	20-40	40-60	80-100	20-40	14	71,42857143	7,142857143	57,14285714	40	14,47335559	70	322,000765	1195,802269	345666,6729	5513406,848
SP1	30.06.2020 03:13	15	10,1	7,4	86	20-40	40-60	80-100	20-40	14	71,42857143	7,142857143	57,14285714	40	14,47335559	70	347,2434688	1162,936257	345677,4155	5513470,664
SP1	01.07.2020 23:14	21	11,9	8,7	55	80-100	Okt 20	20-40	60-80	13	38,46153846	0	38,46153846	50	16,34954716	50	337,485322	1155,943699	345679,0709	5513484
SP1	02.07.2020 01:16	20	12,8	10,6	70	80-100	0-10	20-40	80-100	42	100	52,38095238	42,85714286	15	8,478982693	50	291,4962525	1336,524927	345685,1053	5513223,895
SP1	30.06.2020 02:55	16	10,1	7,4	71	80-100	Okt 20	40-60	60-80	14	100	21,42857143	78,57142857	30	21,12235418	70	304,0648118	1163,345753	345703,2658	5513503,458
SP1	02.07.2020 00:58	20	12,8	9,8	42	80-100	0-10	Okt 20	80-100	18	72,22222222	27,77777778	44,44444444	30	18,33110503	70	319,6033538	1249,118523	345717,0027	5513383,455
SP1	01.07.2020 01:49	18	12,8	10,2	67	80-100	0-10	80-100	40-60	23	100	26,08695652	52,17391304	15	16,46651891	50	215,5863968	1278,758702	345722,8055	5513345,131
SP1	02.07.2020 01:04	20	12,8	9,8	45	80-100	0-10	0-10	80-100	14	100	57,14285714	42,85714286	50	16,03567451	90	102,7700031	1163,260191	345723,2013	5513531,23
SP1	01.07.2020 04:18	17	12,8	9,7	67	80-100	0-10	80-100	40-60	23	100	26,08695652	52,17391304	15	16,46651891	50	239,7212156	1284,174621	345740,1802	5513356,659
SP1	02.07.2020 01:01	20	12,8	9,8	44	80-100	Okt 20	20-40	60-80	20	95	75	20	50	15,76763841	70	200,5078378	1250,517024	345741,7175	5513410,88
SP1	02.07.2020 01:23	20	12,8	10,6	47	80-100	Okt 20	Okt 20	60-80	18	100	0	100	30	14,49870402	50	624,7534895	1272,811122	345745,1375	5513379,981
SP1	30.06.2020 03:25	15	10,1	7,4	86	20-40	40-60	80-100	20-40	14	71,42857143	7,142857143	57,14285714	40	14,47335559	70	305,0854121	1260,297343	345750,8286	5513406,593
SP1	02.07.2020 03:41	18	0,3	4,1	45	80-100	0-10	0-10	80-100	14	100	57,14285714	42,85714286	50	16,03567451	90	136,7690504	1292,999465	345765	5513448,265
SP1	01.07.2020 23:08	21	11,9	8,7	97	80-100	0-10	Okt 20	60-80	23	100	52,17391304	8,695652174	15	6,326117518	30	37,32018205	1245,844384	345765	5513372,274
SP1	01.07.2020 01:58	18	12,8	10,6	107	80-100	0-10	60-80	60-80	39	100	89,74358974	2,564102564	15	3,351837975	30	322,8860458	1157,008837	345770,2892	5513616,544
SP1	01.07.2020 02:34	18	12,2	9	108	0-10	80-100	40-60	Okt 20	28	100	39,28571429	14,28571429	15	0	15	294,8842439	1168,553807	345774,368	5513600,704
SP1	01.07.2020 23:17	21	12,5	9,1	93	80-100	0-10	60-80	0-10	50	100	62	30	15	6,299497874	50	194,2808708	1286,182839	345774,8422	5513395,156
SP1	01.07.2020 01:43	18	12,8	10,5	91	80-100	0-10	60-80	40-60	34	100	35,29411765	11,76470588	15	3,582488604	30	204,8793052	1241,395465	345779,1252	5513475
SP1	01.07.2020 02:25	18	12,5	9,2	109	80-100	0-10	40-60	80-100	41	100	26,82926829	48,7804878	15	9,287087811	50	230,3935225	1222,092278	345792,8228	5513529,163
SP1	30.06.2020 02:52	16	10,1	7,4	86	20-40	40-60	80-100	20-40	14	71,42857143	7,142857143	57,14285714	40	14,47335559	70	264,8825051	1285,675251	345796,1379	5513423,402
SP1	30.06.2020 03:07	15	10,1	7,4	71	80-100	Okt 20	40-60	60-80	14	100	21,42857143	78,57142857	30	21,12235418	70	280,106068	1376,182537	345799,5695	5513284,838
SP1	02.07.2020 01:20	20	12,8	10,6	42	80-100	0-10	Okt 20	80-100	18	72,22222222	27,77777778	44,44444444	30	18,33110503	70	251,2012796	1266,703351	345802,5197	5513464,215
SP1	01.07.2020 01:46	18	12,8	10,2	85	80-100	0-10	40-60	40-60	44	97,72727273	22,72727273	6,818181818	15	4,362050452	30	58,54026702	1302,889022	345807,3392	5513409,681
SP1	02.07.2020 03:47	18	0,3	5,2	45	80-100	0-10	0-10	80-100	14	100	57,14285714	42,85714286	50	16,03567451	90	117,5578819	1302,067947	345811,0333	5513415,932
SP1	01.07.2020 02:19	18	12,5	9,2	108	0-10	80-100	40-60	Okt 20	28	100	39,28571429	14,28571429	15	0	15	300,9262291	1266,247607	345811,1135	5513477,26
SP1	30.06.2020 03:01	15	10,1	7,4	71	80-100	Okt 20	40-60	60-80	14	100	21,42857143	78,57142857	30	21,12235418	70	262,6342484	1315,312895	345811,5597	5513394,756
SP1	02.07.2020 01:07	20	12,8	10,3	43	80-100	0-10	Okt 20	80-100	17	100	52,94117647	47,05882353	50	16,53872461	70	236,0561752	1330,190532	345813,1986	5513372,686
SP1	01.07.2020 23:23	21	12,5	9,1	94	80-100	Okt 20	80-100	20-40	25	100	44	16	15	4,974937186	30	118,5226081	1264,564697	345818,373	5513490,866
SP1	30.06.2020 03:22	15	10,1	7,4	71	80-100	Okt 20	40-60	60-80	14	100	21,42857143	78,57142857	30	21,12235418	70	297,8213704	1351,931762	345830,8262	5513359,926
SP1	01.07.2020 01:52	18	12,8	10,2	62	80-100	0-10	60-80	40-60	38	100	5,263157895	50	15	13,18971969	70	473,4344878	1348,54792	345837,1806	5513373,557
SP1	01.07.2020 02:16	18	12,5	9,2	70	80-100	0-10	20-40	80-100	42	100	52,38095238	42,85714286	15	8,478982693	50	211,4702814	1449,284779	345842,4326	5513223,159
SP1	01.07.2020 02:28	18	12,2	9	109	80-100	0-10	40-60	80-100	41	100	26,82926829	48,7804878	15	9,287087811	50	282,7823256	1294,272122	345859,3925	5513499,169
SP1	02.07.2020 03:38	18	0,3	4,1	45	80-100	0-10	0-10	80-100	14	100	57,14285714	42,85714286	50	16,03567451	90	121,0443353	1365,447531	345891,0805	5513418,497
SP1	01.07.2020 02:31	18	12,2	9	108	0-10	80-100	40-60	Okt 20	28	100	39,28571429	14,28571429	15	0	15	241,0378002	1487,701886	346012,8583	5513380,345
SP1	01.07.2020 03:20	17	11,9	8,7	182	80-100	Okt 20	Okt 20	80-100	17	100	29,41176471	64,70588235	30	21,41587509	90	558,5519482	118,9314604	420890,6013	5502533,433
SP1	30.06.2020 23:15	17	10,4	7,5	154	80-100	0-10	20-40	80-100	21	71,42857143	9,523809524	47,61904762	30	15,17752097	50	243,1079091	94,00662193	420901,4113	5502608,437
SP1	30.06.2020 02:44	15	0,3	6,6	135	60-80	Okt 20	Okt 20	Okt 20	27	25,92592593	0	3,703703704	30	8,473185457	50	341,2802367	96,61951923	420902,5254	5502639,007
SP1	01.07.2020 03:47	17	12,2	8,9	154	80-100	0-10	20-40	80-100	21	71,42857143	9,523809524	47,61904762	30	15,17752097	50	185,6077467	121,0339949	420924,2188	5502652,8
SP1	01.07.2020 03:41	17	11,9	8,7	154	80-100	0-10	20-40	80-100	21	71,42857143	9,523809524	47,61904762	30	15,17752097	50	185,2142204	130,4300308	420938,428	5502618,264
SP1	30.06.2020 23:39	17	9,8	7,1	154	80-100	0-10	20-40	80-100	21	71,42857143	9,523809524	47,61904762	30	15,17752097	50	196,8847529	138,4301106	420946,265	5502612,242
SP1	30.06.2020 23:09	17	10,4	7,5	154	80-100	0-10	20-40	80-100	21	71,42857143	9,523809524	47,61904762	30	15,17752097	50	258,3557326	148,1643695	420946,3512	5502565,975
SP1	30.06.2020 02:38	15	0,3	6,6	207	Okt 20	60-80	Okt 20	0-10	5	80	0	0	15	6,708203932	30	296,7023154	147,6075752	420950,2441	5502658,428
SP1	30.06.2020 23:03	18	10,7	7,6	161	80-100	0-10	Okt 20	60-80	24	87,5	20,83333333	66,66666667	15	16,00356618	70	283,6280172	142,850003	420950,8198	5502616,063
SP1	02.07.2020 01:50	18	6,3	6,9	128	0-10	80-100	20-40	Okt 20	14	85,71428571	0	0	15	7,703288865	30	226,5381589	147,0706554	420952,0139	5502648,829
SP1	01.07.2020 03:29	17	11,9	8,6	162	80-100	0-10	80-100	Okt 20	11	100	9,090909091	90,90909091	15	18,41442123	70	308,7082728	163,239368	420957,3617	5502684,865
SP1	01.07.2020 01:00	17	12,8	9,3	210	Okt 20	20-40	Okt 20	0-10	32	100	0	0	15	13,10241913	70	112,4206403	152,8216397	420957,8737	5502648,872
SP1	01.07.2020 03:35	17	11,9	8,6	162	80-100	0-10	80-100	Okt 20	11	100	9,090909091	90,90909091	15	18,41442123	70	298,2336532	153,7417935	420961,6004	5502625,592
SP1	30.06.2020 23:06	17	10,4	7,5	154	80-100	0-10	20-40	80-100	21	71,42857143	9,523809524	47,61904762	30	15,17752097	50	248,5376397	186,0890383	420978,2825	5502694,053
SP1	30.06.2020 03:50	14	0,3	5,6	208	0-10	80-100	0-10	0-10	0	NA	NA	NA	NA	NA	#NAME?	265,8842337	200,2450917	420991,6323	5502698,858
SP1	02.07.2020 02:11	18	0,3	6,4	162	80-100	0-10	80-100	Okt 20	11	100	9,090909091	90,90909091	15	18,41442123	70	336,0730405	185,4854846	420993,4617	5502621,971
SP1	01.07.2020 03:53	17	12,2	8,9	162	80-100	0-10	80-100	Okt 20	11	100	9,090909091	90,90909091	15	18,41442123	70	361,2166659	197,486502	421002,8292	5502651,288
SP1	01.07.2020 03:11	17	11	8,4	162	80-100	0-10	80-100	Okt 20	11	100	9,090909091	90,90909091	15	18,41442123	70	303,7889851	197,6331754	421005,516	5502612,194
SP1	30.06.2020 23:18	17	11,3	8,1	154	80-100	0-10	20-40	80-100	21	71,42857143	9,523809524	47,61904762	30	15,17752097	50	259,5178875	203,4081682	421008,346	5502583,838
SP1	02.07.2020 02:32	18	0,3	6,2	161	80-100	0-10	Okt 20	60-80	24	87,5	20,83333333	66,66666667	15	16,00356618	70	300,3677354	214,9497826	421011,0222	5502689,607
SP1	01.07.2020 03:38	17	11,9	8,7	162	80-100	0-10	80-100	Okt 20	11	100	9,090909091	90,90909091	15	18,41442123	70	325,9790871	206,8907205	421012,6626	5502588,718
SP1	02.07.2020 00:37	20	12,5	9	161	80-100	0-10	Okt 20	60-80	24	87,5	20,83333333	66,66666667	15	16,00356618	70	258,5291224	216,5465719	421013,3535	5502687,719
SP1	30.06.2020 23:42	17	9,8	7,1	154	80-100	0-10	20-40	80-100	21	71,42857143	9,523809524	47,61904762	30	15,17752097	50	231,1973333	232,739186	421028,9089	5502692,258
SP1	30.06.2020 03:47	14	0,3	5,6	208	0-10	80-100	0-10	0-10	0	NA	NA	NA	NA	NA	#NAME?	250,0240011	236,7373758	421034,7656	5502686,985
SP1	02.07.2020 00:24	20	11,9	8,5	130	40-60	40-60	40-60	60-80	41	100	12,19512195	17,07317073	15	15,58121915	70	97,67469926	247,0838933	421044,9785	5502688,94
SP1	02.07.2020 02:14	18	0,3	6,4	154	80-100	0-10	20-40	80-100	21	71,42857143	9,523809524	47,61904762	30	15,17752097	50	221,4216908	249,3775835	421057,3771	5502618,512
SP1	30.06.2020 23:33	17	11	7,9	182	80-100	Okt 20	Okt 20	80-100	17	100	29,41176471	64,70588235	30	21,41587509	90	533,731911	262,5422129	421065,5979	5502669,712
SP1	01.07.2020 03:44	17	11,9	8,7	173	60-80	Okt 20	20-40	60-80	23	100	30,43478261	43,47826087	30	18,12069766	90	460,5446138	257,8543507	421065,7947	5502613,454
SP1	02.07.2020 02:29	18	0,3	4,9	180	60-80	20-40	40-60	60-80	45	100	11,11111111	51,11111111	15	16,56941322	70	388,1388237	1161,110486	421929,9543	5503404,586
SP1	01.07.2020 03:26	16	0	6,3	171	60-80	Okt 20	20-40	40-60	24	29,16666667	0	25	40	18,57222486	70	363,0043045	1088,795571	421972,8844	5503206,768
SP1	01.07.2020 03:23	16	0	4,9	190	80-100	0-10	40-60	80-100	22	100	13,63636364	81,81818182	22,5	12,29375303	50	515,8812123	1155,394573	421999,6401	5503293,868
SP1	02.07.2020 00:40	20	12,5	9,2	160	80-100	0-10	0-10	80-100	15	100	26,66666667	73,33333333	30	22,02812056	70	160,373281	1209,770236	422028,5809	5503349,915
SP1	30.06.2020 23:21	16	0	7,8	171	60-80	Okt 20	20-40	40-60	24	29,16666667	0	25	40	18,57222486	70	382,0245055	1324,388165	422033,6381	5503536,188
SP1	02.07.2020 02:20	18	0,3	4,7	171	60-80	Okt 20	20-40	40-60	24	29,16666667	0	25	40	18,57222486	70	365,2536378	1198,580986	422060,6276	5503275,095
SP1	30.06.2020 23:36	16	0	7,6	181	80-100	0-10	20-40	60-80	13	100	7,692307692	92,30769231	30	15,88217837	70	484,8596432	1314,911292	422197,0978	5503264,822
SP1	02.07.2020 02:40	18	0,3	4,3	161	80-100	0-10	Okt 20	60-80	24	87,5	20,83333333	66,66666667	15	16,00356618	70	262,2732404	1305,498512	422284,0799	5502993,032
SP1	30.06.2020 23:24	16	0	7,8	171	60-80	Okt 20	20-40	40-60	24	29,16666667	0	25	40	18,57222486	70	382,3400293	1367,659908	422341,7959	5503018,798
SP1	30.06.2020 23:27	16	0	8	181	80-100	0-10	20-40	60-80	13	100	7,692307692	92,30769231	30	15,88217837	70	456,301698	1434,368032	422360,0892	5503186,435
SP1	02.07.2020 02:26	18	0,3	4,9	170	80-100	0-10	20-40	80-100	31	87,09677419	3,225806452	83,87096774	15	20,93512765	70	304,0634037	1510,701575	422410,8884	5503266,258
SP10	29.06.2023 02:48	18	0,3	4,2	45	80-100	0-10	0-10	80-100	14	100	57,14285714	42,85714286	50	16,03567451	90	120,103453	94,38675341	344502,4758	5513870,039
SP10	29.06.2023 01:45	18	0,3	3,8	67	80-100	0-10	80-100	40-60	23	100	26,08695652	52,17391304	15	16,46651891	50	199,0481998	89,9999225	344512,8858	5513861,519
SP10	29.06.2023 01:30	19	0,3	3,8	45	80-100	0-10	0-10	80-100	14	100	57,14285714	42,85714286	50	16,03567451	90	110,864178	61,56107186	344557,3938	5513859,489
SP10	29.06.2023 01:39	18	0,3	3,8	67	80-100	0-10	80-100	40-60	23	100	26,08695652	52,17391304	15	16,46651891	50	243,9268561	101,8388437	344578,9617	5513812,405
SP10	28.06.2023 02:51	15	0	2,5	67	80-100	0-10	80-100	40-60	23	100	26,08695652	52,17391304	15	16,46651891	50	196,4776807	789,9806943	344597,4955	5513124,103
SP10	29.06.2023 01:36	18	0,3	3,8	45	80-100	0-10	0-10	80-100	14	100	57,14285714	42,85714286	50	16,03567451	90	73,5388954	169,0889246	344622,7645	5513748,956
SP10	29.06.2023 01:42	18	0,3	3,8	44	80-100	Okt 20	20-40	60-80	20	95	75	20	50	15,76763841	70	141,4786195	167,8069535	344633,3093	5513753
SP10	29.06.2023 02:54	18	0,3	4,2	44	80-100	Okt 20	20-40	60-80	20	95	75	20	50	15,76763841	70	171,1129727	175,9379266	344667,0306	5513757,833
SP10	01.07.2023 00:11	16	0,3	2,3	107	80-100	0-10	60-80	60-80	39	100	89,74358974	2,564102564	15	3,351837975	30	317,9473532	969,5083225	344677,0341	5512948,775
SP10	29.06.2023 01:24	19	0,3	3,7	68	60-80	20-40	40-60	20-40	20	100	0	15	22,5	15,22636218	70	279,9431938	820,791369	344692,0201	5513100,085
SP10	29.06.2023 02:17	18	0,3	3,2	91	80-100	0-10	60-80	40-60	34	100	35,29411765	11,76470588	15	3,582488604	30	184,7268896	753,9477879	344705,2152	5513169,537
SP10	29.06.2023 03:03	18	0,3	3,9	110	20-40	60-80	80-100	20-40	16	93,75	56,25	6,25	15	6,046693311	30	185,178143	719,9467461	344711,5889	5513205,092
SP10	28.06.2023 02:26	16	0,3	2,8	45	80-100	0-10	0-10	80-100	14	100	57,14285714	42,85714286	50	16,03567451	90	141,5138578	429,1407495	344718,6587	5513431,488
SP10	29.06.2023 04:20	17	0,3	4,5	85	80-100	0-10	40-60	40-60	44	97,72727273	22,72727273	6,818181818	15	4,362050452	30	100,9638633	787,081943	344722,3994	5513138,827
SP10	29.06.2023 02:57	18	0,3	3,9	85	80-100	0-10	40-60	40-60	44	97,72727273	22,72727273	6,818181818	15	4,362050452	30	116,9320019	743,8675478	344723,5984	5513182,969
SP10	30.06.2023 23:54	17	0	1,2	110	20-40	60-80	80-100	20-40	16	93,75	56,25	6,25	15	6,046693311	30	187,2426734	970,5149679	344724,3741	5512953,4
SP10	29.06.2023 01:51	18	0,3	3,7	45	80-100	0-10	0-10	80-100	14	100	57,14285714	42,85714286	50	16,03567451	90	73,05848398	185,7749736	344734,8947	5513802,902
SP10	28.06.2023 22:54	19	0,3	2,3	110	20-40	60-80	80-100	20-40	16	93,75	56,25	6,25	15	6,046693311	30	173,0204456	820,6377539	344737,0254	5513107,379
SP10	28.06.2023 03:44	15	0	2,7	43	80-100	0-10	Okt 20	80-100	17	100	52,94117647	47,05882353	50	16,53872461	70	205,7869671	545,0373992	344740,4093	5513391,292
SP10	28.06.2023 22:45	19	0	1,9	85	80-100	0-10	40-60	40-60	44	97,72727273	22,72727273	6,818181818	15	4,362050452	30	107,2062122	791,4905533	344745,2778	5513138,701
SP10	28.06.2023 04:09	15	0	2	85	80-100	0-10	40-60	40-60	44	97,72727273	22,72727273	6,818181818	15	4,362050452	30	102,8388284	757,715548	344750,7327	5513174,408
SP10	29.06.2023 04:14	17	0,3	4,2	85	80-100	0-10	40-60	40-60	44	97,72727273	22,72727273	6,818181818	15	4,362050452	30	120,9961191	809,7299645	344750,7852	5513121,215
SP10	29.06.2023 04:29	17	0,3	4,3	85	80-100	0-10	40-60	40-60	44	97,72727273	22,72727273	6,818181818	15	4,362050452	30	153,3478921	792,4489851	344753,2348	5513139,398
SP10	28.06.2023 23:09	19	0,3	3	110	20-40	60-80	80-100	20-40	16	93,75	56,25	6,25	15	6,046693311	30	194,1969983	814,8017148	344754,941	5513116,905
SP10	28.06.2023 03:53	15	0,3	2,6	45	80-100	0-10	0-10	80-100	14	100	57,14285714	42,85714286	50	16,03567451	90	84,28925223	576,5228988	344756,0993	5513363,142
SP10	28.06.2023 02:20	17	0,3	3,5	45	80-100	0-10	0-10	80-100	14	100	57,14285714	42,85714286	50	16,03567451	90	63,43014458	396,1153087	344758,3609	5513457,03
SP10	01.07.2023 00:21	17	0,3	2,8	109	80-100	0-10	40-60	80-100	41	100	26,82926829	48,7804878	15	9,287087811	50	205,2278101	927,4901901	344764,6828	5513003,884
SP10	29.06.2023 01:57	18	0,3	3,7	85	80-100	0-10	40-60	40-60	44	97,72727273	22,72727273	6,818181818	15	4,362050452	30	34,48288919	769,9134038	344770,2853	5513166,467
SP10	29.06.2023 03:39	18	0,3	4	96	80-100	Okt 20	80-100	0-10	31	100	83,87096774	0	15	5,111656508	30	111,0059724	782,177801	344773,4004	5513154,603
SP10	29.06.2023 02:23	18	0,3	3,2	45	80-100	0-10	0-10	80-100	14	100	57,14285714	42,85714286	50	16,03567451	90	78,08085851	713,9903837	344775,0877	5513225,503
SP10	28.06.2023 03:47	15	0,3	2,6	44	80-100	Okt 20	20-40	60-80	20	95	75	20	50	15,76763841	70	173,1706027	508,4717576	344776,287	5513442,477
SP10	28.06.2023 02:23	17	0,3	3,5	110	20-40	60-80	80-100	20-40	16	93,75	56,25	6,25	15	6,046693311	30	184,4603941	815,5535212	344779,8019	5513121,808
SP10	30.06.2023 23:29	16	0	2,6	85	80-100	0-10	40-60	40-60	44	97,72727273	22,72727273	6,818181818	15	4,362050452	30	26,52967526	750,8065838	344782,9899	5513189,496
SP10	29.06.2023 01:48	18	0,3	3,7	44	80-100	Okt 20	20-40	60-80	20	95	75	20	50	15,76763841	70	134,0440158	247,1670129	344783,5334	5513765,433
SP10	29.06.2023 01:19	19	0,3	3,7	45	80-100	0-10	0-10	80-100	14	100	57,14285714	42,85714286	50	16,03567451	90	159,2535366	48,02789262	344784,575	5513817,899
SP10	29.06.2023 02:20	18	0,3	3,2	93	80-100	0-10	60-80	0-10	50	100	62	30	15	6,299497874	50	214,9177068	214,5027228	344787,7918	5513841,257
SP10	01.07.2023 02:13	17	0,3	6,3	53	80-100	0-10	20-40	40-60	40	97,5	40	47,5	30	9,573434129	50	409,2308012	295,3584051	344788,4502	5513698,941
SP10	28.06.2023 03:08	15	0,3	2,8	45	80-100	0-10	0-10	80-100	14	100	57,14285714	42,85714286	50	16,03567451	90	91,27898414	561,7200055	344791,176	5513391,093
SP10	29.06.2023 02:36	18	0,3	3,7	85	80-100	0-10	40-60	40-60	44	97,72727273	22,72727273	6,818181818	15	4,362050452	30	56,10035081	808,1570111	344798,5506	5513134,295
SP10	28.06.2023 02:59	15	0,3	2,1	43	80-100	0-10	Okt 20	80-100	17	100	52,94117647	47,05882353	50	16,53872461	70	184,8306862	419,7677266	344800,2907	5513428,794
SP10	29.06.2023 03:30	18	0,3	3,9	44	80-100	Okt 20	20-40	60-80	20	95	75	20	50	15,76763841	70	167,2549913	710,4796518	344800,4198	5513236,648
SP10	28.06.2023 04:12	15	0	2	44	80-100	Okt 20	20-40	60-80	20	95	75	20	50	15,76763841	70	173,4283608	509,5447617	344804,7811	5513453,815
SP10	01.07.2023 01:57	17	0,3	6,1	110	20-40	60-80	80-100	20-40	16	93,75	56,25	6,25	15	6,046693311	30	173,243366	900,9437035	344804,8965	5513040,053
SP10	28.06.2023 03:14	15	0,3	2,8	44	80-100	Okt 20	20-40	60-80	20	95	75	20	50	15,76763841	70	212,5025045	621,5156042	344805,2381	5513332,436
SP10	28.06.2023 23:12	19	0,3	3	108	0-10	80-100	40-60	Okt 20	28	100	39,28571429	14,28571429	15	0	15	221,215144	803,2772272	344809,4015	5513142,413
SP10	28.06.2023 03:05	15	0,3	2,1	44	80-100	Okt 20	20-40	60-80	20	95	75	20	50	15,76763841	70	167,6612345	564,7733684	344810,1806	5513395,626
SP10	29.06.2023 02:29	18	0,3	3,3	45	80-100	0-10	0-10	80-100	14	100	57,14285714	42,85714286	50	16,03567451	90	137,5493592	653,4304868	344811,5027	5513300,714
SP10	28.06.2023 02:29	16	0,3	2,8	110	20-40	60-80	80-100	20-40	16	93,75	56,25	6,25	15	6,046693311	30	146,3037829	805,3671471	344814,0996	5513141,61
SP10	29.06.2023 03:42	18	0,3	4	97	80-100	0-10	Okt 20	60-80	23	100	52,17391304	8,695652174	15	6,326117518	30	29,73780492	797,344192	344821,1973	5513152,134
SP10	01.07.2023 00:29	17	0,3	2,7	43	80-100	0-10	Okt 20	80-100	17	100	52,94117647	47,05882353	50	16,53872461	70	228,0978828	687,9009496	344824,924	5513268,924
SP10	28.06.2023 23:34	19	0,3	3,8	44	80-100	Okt 20	20-40	60-80	20	95	75	20	50	15,76763841	70	167,4487553	272,0544353	344825,8291	5513575,973
SP10	29.06.2023 01:16	19	0,3	3,7	44	80-100	Okt 20	20-40	60-80	20	95	75	20	50	15,76763841	70	139,8756979	289,0071692	344831,1122	5513559,137
SP10	01.07.2023 00:39	17	0	2,6	106	80-100	0-10	40-60	40-60	18	100	44,44444444	44,44444444	15	10,03262651	50	364,7214381	870,8787025	344831,487	5513078,437
SP10	28.06.2023 03:11	15	0,3	2,8	110	20-40	60-80	80-100	20-40	16	93,75	56,25	6,25	15	6,046693311	30	177,0664959	815,4633563	344833,4469	5513136,986
SP10	01.07.2023 00:43	17	0	2,6	109	80-100	0-10	40-60	80-100	41	100	26,82926829	48,7804878	15	9,287087811	50	242,8190856	929,1833151	344843,143	5513021,106
SP10	29.06.2023 04:17	17	0,3	4,5	107	80-100	0-10	60-80	60-80	39	100	89,74358974	2,564102564	15	3,351837975	30	364,7847478	894,4259309	344845,497	5512953,883
SP10	28.06.2023 23:18	19	0,3	3	55	80-100	Okt 20	20-40	60-80	13	38,46153846	0	38,46153846	50	16,34954716	50	361,8775636	513,4708437	344850,6326	5513473,975
SP10	01.07.2023 04:43	15	12,2	8,7	110	20-40	60-80	80-100	20-40	16	93,75	56,25	6,25	15	6,046693311	30	194,8727668	913,6831157	344854,2502	5513040,582
SP10	29.06.2023 04:33	17	0,3	4,3	110	20-40	60-80	80-100	20-40	16	93,75	56,25	6,25	15	6,046693311	30	151,7177312	912,189502	344861,4101	5513044,38
SP10	28.06.2023 03:59	15	0	2,2	110	20-40	60-80	80-100	20-40	16	93,75	56,25	6,25	15	6,046693311	30	149,7447029	819,0486395	344861,5118	5513142,68
SP10	01.07.2023 01:53	17	0,3	5,8	43	80-100	0-10	Okt 20	80-100	17	100	52,94117647	47,05882353	50	16,53872461	70	195,1008037	498,4521593	344866,9807	5513502,291
SP10	29.06.2023 02:45	18	0,3	3,7	110	20-40	60-80	80-100	20-40	16	93,75	56,25	6,25	15	6,046693311	30	165,9841922	644,0799817	344868,1213	5513334,995
SP10	28.06.2023 04:15	15	0	2	85	80-100	0-10	40-60	40-60	44	97,72727273	22,72727273	6,818181818	15	4,362050452	30	98,10545395	808,9683836	344871,7642	5513157,185
SP10	01.07.2023 01:50	17	0,3	5,8	45	80-100	0-10	0-10	80-100	14	100	57,14285714	42,85714286	50	16,03567451	90	125,4984625	717,1546991	344873,8814	5513257,163
SP10	01.07.2023 01:37	17	0,3	5	43	80-100	0-10	Okt 20	80-100	17	100	52,94117647	47,05882353	50	16,53872461	70	266,4061641	653,9598733	344883,8171	5513331,79
SP10	01.07.2023 02:10	17	0,3	6,3	106	80-100	0-10	40-60	40-60	18	100	44,44444444	44,44444444	15	10,03262651	50	309,0655463	885,8806111	344896,0379	5513084,144
SP10	30.06.2023 23:57	16	0	1,9	110	20-40	60-80	80-100	20-40	16	93,75	56,25	6,25	15	6,046693311	30	151,7701518	977,0568762	344896,4154	5512987,565
SP10	29.06.2023 02:00	18	0,3	3,7	45	80-100	0-10	0-10	80-100	14	100	57,14285714	42,85714286	50	16,03567451	90	66,72995526	605,10078	344897,5057	5513395,241
SP10	01.07.2023 01:59	17	0,3	6,1	43	80-100	0-10	Okt 20	80-100	17	100	52,94117647	47,05882353	50	16,53872461	70	196,7994035	643,6046419	344899,8784	5513352,122
SP10	29.06.2023 01:13	19	0,3	3,4	67	80-100	0-10	80-100	40-60	23	100	26,08695652	52,17391304	15	16,46651891	50	225,9188719	652,0081662	344901,4588	5513343,386
SP10	29.06.2023 01:54	18	0,3	3,7	45	80-100	0-10	0-10	80-100	14	100	57,14285714	42,85714286	50	16,03567451	90	135,9316683	660,0941092	344907,5397	5513337,514
SP10	29.06.2023 02:32	18	0,3	3,3	110	20-40	60-80	80-100	20-40	16	93,75	56,25	6,25	15	6,046693311	30	151,975364	699,7447352	344909,8735	5513293,719
SP10	29.06.2023 04:11	17	0,3	4,2	110	20-40	60-80	80-100	20-40	16	93,75	56,25	6,25	15	6,046693311	30	178,2509492	879,0077499	344910,8434	5512973,494
SP10	29.06.2023 03:33	18	0,3	3,9	67	80-100	0-10	80-100	40-60	23	100	26,08695652	52,17391304	15	16,46651891	50	214,698399	828,9189242	344914,4788	5513152,943
SP10	28.06.2023 03:02	15	0,3	2,1	85	80-100	0-10	40-60	40-60	44	97,72727273	22,72727273	6,818181818	15	4,362050452	30	33,50861517	652,3423821	344923,0678	5513355,488
SP10	01.07.2023 01:11	17	0	2,4	45	80-100	0-10	0-10	80-100	14	100	57,14285714	42,85714286	50	16,03567451	90	140,6218077	600,4469735	344924,0162	5513417,732
SP10	29.06.2023 03:09	18	0,3	4	44	80-100	Okt 20	20-40	60-80	20	95	75	20	50	15,76763841	70	144,1195953	726,7511161	344928,1806	5513272,845
SP10	01.07.2023 00:14	16	0,3	2,3	67	80-100	0-10	80-100	40-60	23	100	26,08695652	52,17391304	15	16,46651891	50	300,6358999	812,9717883	344928,8382	5513176,853
SP10	29.06.2023 03:00	18	0,3	3,9	45	80-100	0-10	0-10	80-100	14	100	57,14285714	42,85714286	50	16,03567451	90	77,16177145	614,7258926	344930,4663	5513404,853
SP10	01.07.2023 00:17	17	0,3	2,8	67	80-100	0-10	80-100	40-60	23	100	26,08695652	52,17391304	15	16,46651891	50	299,8559929	815,7511784	344933,2304	5513175,839
SP10	01.07.2023 01:47	17	0,3	5,8	110	20-40	60-80	80-100	20-40	16	93,75	56,25	6,25	15	6,046693311	30	189,4866565	894,3184826	344933,3452	5513089,89
SP10	01.07.2023 02:03	17	0,3	6,1	45	80-100	0-10	0-10	80-100	14	100	57,14285714	42,85714286	50	16,03567451	90	114,7393069	651,1009272	344935,8636	5513364,884
SP10	29.06.2023 02:42	18	0,3	3,7	67	80-100	0-10	80-100	40-60	23	100	26,08695652	52,17391304	15	16,46651891	50	235,720191	841,1042083	344939,5789	5513150,824
SP10	29.06.2023 03:24	18	0,3	3,8	43	80-100	0-10	Okt 20	80-100	17	100	52,94117647	47,05882353	50	16,53872461	70	249,3403079	690,5059102	344950,0849	5513327,28
SP10	29.06.2023 04:23	17	0,3	4,5	110	20-40	60-80	80-100	20-40	16	93,75	56,25	6,25	15	6,046693311	30	166,932036	935,1263331	344951,316	5513053,183
SP10	29.06.2023 01:27	19	0,3	3,8	67	80-100	0-10	80-100	40-60	23	100	26,08695652	52,17391304	15	16,46651891	50	231,6053851	850,9385432	344951,5409	5513145,575
SP10	29.06.2023 01:33	19	0,3	3,8	110	20-40	60-80	80-100	20-40	16	93,75	56,25	6,25	15	6,046693311	30	173,8365775	803,436489	344951,6622	5513198,597
SP10	28.06.2023 23:03	19	0	2,8	67	80-100	0-10	80-100	40-60	23	100	26,08695652	52,17391304	15	16,46651891	50	210,0913963	671,1990861	344955,9853	5513353,983
SP10	30.06.2023 23:51	17	0	1,2	108	0-10	80-100	40-60	Okt 20	28	100	39,28571429	14,28571429	15	0	15	248,286393	989,394769	344956,4376	5512996,57
SP10	29.06.2023 02:39	18	0,3	3,7	43	80-100	0-10	Okt 20	80-100	17	100	52,94117647	47,05882353	50	16,53872461	70	173,4711056	722,2914735	344979,8753	5513308,552
SP10	28.06.2023 23:00	19	0	2,8	45	80-100	0-10	0-10	80-100	14	100	57,14285714	42,85714286	50	16,03567451	90	113,4260722	558,3276069	344980,6837	5513312,697
SP10	28.06.2023 23:15	19	0,3	3	44	80-100	Okt 20	20-40	60-80	20	95	75	20	50	15,76763841	70	153,6671937	716,3078167	345006,2638	5513155,798
SP10	01.07.2023 00:07	16	0,3	2,3	44	80-100	Okt 20	20-40	60-80	20	95	75	20	50	15,76763841	70	184,8290603	727,5284822	345006,8955	5513320,582
SP10	29.06.2023 03:06	18	0,3	4	44	80-100	Okt 20	20-40	60-80	20	95	75	20	50	15,76763841	70	127,9051129	754,7972868	345020,3331	5513296,688
SP10	28.06.2023 22:48	19	0,3	2,3	45	80-100	0-10	0-10	80-100	14	100	57,14285714	42,85714286	50	16,03567451	90	63,15371057	459,4255212	345080,7837	5513468,391
SP10	28.06.2023 22:57	19	0	2,8	43	80-100	0-10	Okt 20	80-100	17	100	52,94117647	47,05882353	50	16,53872461	70	269,9046789	466,595325	345121,1711	5513489,939
SP10	28.06.2023 22:51	19	0,3	2,3	44	80-100	Okt 20	20-40	60-80	20	95	75	20	50	15,76763841	70	146,5463165	468,0361592	345123,0246	5513489,612
SP11	03.07.2023 02:52	NA	NA	NA	1	80-100	0-10	Okt 20	60-80	17	94,11764706	5,882352941	88,23529412	30	17,32581379	70	257,4610751	127,8216828	344007,2828	5514842,808
SP11	03.07.2023 03:01	NA	NA	NA	29	80-100	0-10	Okt 20	60-80	19	89,47368421	0	89,47368421	30	11,08183277	50	217,1021864	672,4269993	344349,5179	5514119,966
SP11	30.06.2023 03:34	NA	NA	NA	30	80-100	0-10	0-10	60-80	28	96,42857143	0	96,42857143	30	11,41305991	50	202,2750827	659,5704914	344366,2991	5514142,227
SP11	30.06.2023 03:40	NA	NA	NA	30	80-100	0-10	0-10	60-80	28	96,42857143	0	96,42857143	30	11,41305991	50	251,8123295	668,9273161	344378,7024	5514138,045
SP11	30.06.2023 02:29	NA	NA	NA	30	80-100	0-10	0-10	60-80	28	96,42857143	0	96,42857143	30	11,41305991	50	201,4098027	707,7195195	344378,7251	5514094,684
SP11	30.06.2023 02:26	NA	NA	NA	3	60-80	0-10	40-60	20-40	19	36,84210526	0	26,31578947	15	19,78318147	70	107,4009524	711,8936278	344395,0783	5514098,15
SP11	30.06.2023 02:23	NA	NA	NA	30	80-100	0-10	0-10	60-80	28	96,42857143	0	96,42857143	30	11,41305991	50	224,1261026	707,9984949	344424,456	5514118,542
SP11	02.07.2023 02:28	14	12,2	8,7	85	80-100	0-10	40-60	40-60	44	97,72727273	22,72727273	6,818181818	15	4,362050452	30	99,43659693	216,8293651	344568,3302	5514118,349
SP11	03.07.2023 03:45	15	10,7	7,9	43	80-100	0-10	Okt 20	80-100	17	100	52,94117647	47,05882353	50	16,53872461	70	255,6578312	212,4058316	344615,1008	5514052,664
SP11	30.06.2023 04:06	17	0,3	4,8	45	80-100	0-10	0-10	80-100	14	100	57,14285714	42,85714286	50	16,03567451	90	110,1951192	91,77740779	344678,3715	5514203,226
SP11	01.07.2023 23:59	15	12,8	10,2	45	80-100	0-10	0-10	80-100	14	100	57,14285714	42,85714286	50	16,03567451	90	28,20841638	73,00674819	344702,6626	5514169,793
SP11	02.07.2023 03:15	14	12,5	9,3	55	80-100	Okt 20	20-40	60-80	13	38,46153846	0	38,46153846	50	16,34954716	50	340,7267406	80,31003436	344710,8828	5514143,641
SP11	02.07.2023 00:47	14	12,8	9,3	45	80-100	0-10	0-10	80-100	14	100	57,14285714	42,85714286	50	16,03567451	90	36,38652443	53,78073992	344717,531	5514209,806
SP11	30.06.2023 00:28	21	0,3	4,9	45	80-100	0-10	0-10	80-100	14	100	57,14285714	42,85714286	50	16,03567451	90	54,92160191	61,45598273	344717,5874	5514230,09
SP11	30.06.2023 00:25	21	0,3	5	45	80-100	0-10	0-10	80-100	14	100	57,14285714	42,85714286	50	16,03567451	90	152,0354005	51,38448593	344728,2892	5514228,01
SP11	02.07.2023 02:44	14	12,8	9,3	71	80-100	Okt 20	40-60	60-80	14	100	21,42857143	78,57142857	30	21,12235418	70	222,0374522	266,9766625	344741,6266	5513932,535
SP11	02.07.2023 00:09	15	12,8	9,9	45	80-100	0-10	0-10	80-100	14	100	57,14285714	42,85714286	50	16,03567451	90	59,37819022	68,11805898	344745,3307	5514134,506
SP11	29.06.2023 23:05	21	0,3	4	85	80-100	0-10	40-60	40-60	44	97,72727273	22,72727273	6,818181818	15	4,362050452	30	100,5080617	181,4862641	344747,59	5514017,903
SP11	03.07.2023 04:28	14	11,9	8,5	94	80-100	Okt 20	80-100	20-40	25	100	44	16	15	4,974937186	30	121,7279617	149,9555282	344751,3712	5513980,281
SP11	30.06.2023 01:29	21	0,3	4,7	101	80-100	Okt 20	60-80	Okt 20	43	79,06976744	37,20930233	0	15	5,603155257	30	275,3639762	74,61970184	344751,5388	5514125,7
SP11	02.07.2023 01:44	14	12,8	9,2	45	80-100	0-10	0-10	80-100	14	100	57,14285714	42,85714286	50	16,03567451	90	100,1917965	100,4975459	344752,5247	5514099,033
SP11	30.06.2023 04:09	17	0,3	4,8	45	80-100	0-10	0-10	80-100	14	100	57,14285714	42,85714286	50	16,03567451	90	49,06406978	95,19940955	344753,9582	5514104,162
SP11	30.06.2023 04:45	17	0,3	3,1	85	80-100	0-10	40-60	40-60	44	97,72727273	22,72727273	6,818181818	15	4,362050452	30	99,82287314	113,4439265	344759,6037	5514085,033
SP11	03.07.2023 02:55	15	11,6	8,4	57	0-10	80-100	Okt 20	40-60	11	0	0	0	30	6,067798762	30	264,9061096	274,141456	344759,8293	5513924,047
SP11	30.06.2023 02:02	20	0	3,1	97	80-100	0-10	Okt 20	60-80	23	100	52,17391304	8,695652174	15	6,326117518	30	76,55279322	154,3130886	344761,5067	5514043,921
SP11	30.06.2023 02:32	18	0	2,3	85	80-100	0-10	40-60	40-60	44	97,72727273	22,72727273	6,818181818	15	4,362050452	30	106,0222486	91,05274102	344768,1188	5514106,967
SP11	30.06.2023 03:19	18	0	2,6	111	80-100	0-10	80-100	Okt 20	45	80	17,77777778	17,77777778	15	5,497933496	30	217,2428238	244,6053222	344782,9096	5514089,462
SP11	30.06.2023 04:27	17	0,3	2,8	94	80-100	Okt 20	80-100	20-40	25	100	44	16	15	4,974937186	30	95,26952431	295,1114356	344783,4642	5514140,585
SP11	02.07.2023 01:37	14	12,8	9,2	56	0-10	80-100	Okt 20	40-60	16	0	0	0	50	12,89379696	50	397,3105167	168,8645183	344784,2239	5514029,736
SP11	03.07.2023 04:44	14	11,9	8,6	92	80-100	0-10	80-100	0-10	41	97,56097561	26,82926829	26,82926829	15	2,342606428	30	272,4715962	54,07361999	344789,2356	5513891,017
SP11	02.07.2023 02:35	14	12,2	8,7	85	80-100	0-10	40-60	40-60	44	97,72727273	22,72727273	6,818181818	15	4,362050452	30	109,8886178	86,57063843	344792,0828	5514114,293
SP11	02.07.2023 02:04	14	12,5	9,1	92	80-100	0-10	80-100	0-10	41	97,56097561	26,82926829	26,82926829	15	2,342606428	30	332,159227	284,2642236	344794,4281	5514130,924
SP11	02.07.2023 04:00	13	11,6	8,5	45	80-100	0-10	0-10	80-100	14	100	57,14285714	42,85714286	50	16,03567451	90	24,93180552	42,02957184	344794,9853	5514164,203
SP11	02.07.2023 03:47	14	12,8	10,3	94	80-100	Okt 20	80-100	20-40	25	100	44	16	15	4,974937186	30	137,5553765	244,3659993	344797,6919	5514091,154
SP11	02.07.2023 01:40	14	12,8	9,2	45	80-100	0-10	0-10	80-100	14	100	57,14285714	42,85714286	50	16,03567451	90	151,6265751	120,0313966	344802,5775	5514082,474
SP11	02.07.2023 00:30	14	12,8	9,1	45	80-100	0-10	0-10	80-100	14	100	57,14285714	42,85714286	50	16,03567451	90	28,89039031	79,90588469	344804,85	5514126,094
SP11	30.06.2023 02:05	20	0	3,1	96	80-100	Okt 20	80-100	0-10	31	100	83,87096774	0	15	5,111656508	30	134,7217039	300,5894445	344805,9865	5514148,163
SP11	03.07.2023 04:31	14	11,9	8,5	70	80-100	0-10	20-40	80-100	42	100	52,38095238	42,85714286	15	8,478982693	50	188,3002422	183,0580401	344808,1281	5514018,957
SP11	02.07.2023 02:07	14	12,2	8,7	55	80-100	Okt 20	20-40	60-80	13	38,46153846	0	38,46153846	50	16,34954716	50	379,1783159	200,2342652	344808,8299	5514001,567
SP11	02.07.2023 00:27	14	12,8	9,1	45	80-100	0-10	0-10	80-100	14	100	57,14285714	42,85714286	50	16,03567451	90	139,7680972	190,9913592	344813,5309	5514012,036
SP11	02.07.2023 02:25	14	11,9	8,6	45	80-100	0-10	0-10	80-100	14	100	57,14285714	42,85714286	50	16,03567451	90	65,16679848	88,41021478	344814,2151	5514121,44
SP11	29.06.2023 22:59	21	0,3	4	110	20-40	60-80	80-100	20-40	16	93,75	56,25	6,25	15	6,046693311	30	151,8847227	119,4590187	344815,4662	5513967,28
SP11	02.07.2023 01:47	14	12,8	9,3	45	80-100	0-10	0-10	80-100	14	100	57,14285714	42,85714286	50	16,03567451	90	133,0222018	128,8290302	344826,6104	5514082,275
SP11	30.06.2023 01:35	21	0,3	4,7	94	80-100	Okt 20	80-100	20-40	25	100	44	16	15	4,974937186	30	85,002839	266,6190871	344831,6105	5513938,597
SP11	30.06.2023 03:04	18	0	3	96	80-100	Okt 20	80-100	0-10	31	100	83,87096774	0	15	5,111656508	30	144,9944858	279,0196246	344832,9996	5514126,803
SP11	30.06.2023 04:33	17	0,3	2,8	96	80-100	Okt 20	80-100	0-10	31	100	83,87096774	0	15	5,111656508	30	168,0808466	279,0196246	344832,9996	5514126,803
SP11	02.07.2023 03:29	14	12,8	10,8	94	80-100	Okt 20	80-100	20-40	25	100	44	16	15	4,974937186	30	73,73455092	227,8692885	344833,2361	5514075,592
SP11	02.07.2023 00:38	14	12,8	9,3	45	80-100	0-10	0-10	80-100	14	100	57,14285714	42,85714286	50	16,03567451	90	20,90959386	186,7803303	344833,5108	5514034,425
SP11	30.06.2023 02:20	18	0	2,3	97	80-100	0-10	Okt 20	60-80	23	100	52,17391304	8,695652174	15	6,326117518	30	54,18072679	341,2772979	344834,0166	5514189,066
SP11	02.07.2023 03:26	14	12,8	10,8	45	80-100	0-10	0-10	80-100	14	100	57,14285714	42,85714286	50	16,03567451	90	22,49330205	101,7599671	344837,5458	5514121,891
SP11	03.07.2023 02:42	16	11,6	8,5	101	80-100	Okt 20	60-80	Okt 20	43	79,06976744	37,20930233	0	15	5,603155257	30	287,7287275	312,5828461	344843,0699	5514159,872
SP11	03.07.2023 04:25	14	11,3	8,4	97	80-100	0-10	Okt 20	60-80	23	100	52,17391304	8,695652174	15	6,326117518	30	51,44739498	253,1611337	344843,4839	5514100,248
SP11	03.07.2023 04:09	15	11	8,1	45	80-100	0-10	0-10	80-100	14	100	57,14285714	42,85714286	50	16,03567451	90	24,49731367	243,0254611	344844,5879	5514089,973
SP11	30.06.2023 03:22	18	0	2,6	97	80-100	0-10	Okt 20	60-80	23	100	52,17391304	8,695652174	15	6,326117518	30	62,59796203	188,1280503	344850,4036	5514033,971
SP11	01.07.2023 23:31	16	12,8	11,3	97	80-100	0-10	Okt 20	60-80	23	100	52,17391304	8,695652174	15	6,326117518	30	43,53926801	205,2264994	344857,5872	5514050,117
SP11	30.06.2023 03:10	18	0,3	3,1	111	80-100	0-10	80-100	Okt 20	45	80	17,77777778	17,77777778	15	5,497933496	30	255,0204737	176,2066541	344858,2129	5514020,445
SP11	30.06.2023 04:30	17	0,3	2,8	94	80-100	Okt 20	80-100	20-40	25	100	44	16	15	4,974937186	30	83,88567775	233,7840455	344861,8475	5514078,363
SP11	30.06.2023 02:17	18	0	2,3	45	80-100	0-10	0-10	80-100	14	100	57,14285714	42,85714286	50	16,03567451	90	6,983111083	84,38037565	344863,6479	5513921,386
SP11	30.06.2023 01:59	20	0	3,1	96	80-100	Okt 20	80-100	0-10	31	100	83,87096774	0	15	5,111656508	30	135,798254	204,6671547	344865,1102	5514016,774
SP11	02.07.2023 02:38	14	12,8	9,3	94	80-100	Okt 20	80-100	20-40	25	100	44	16	15	4,974937186	30	123,9335199	266,2590502	344869,5689	5514109,975
SP11	30.06.2023 03:28	19	0,3	3,7	95	80-100	Okt 20	60-80	0-10	17	88,23529412	29,41176471	23,52941176	15	3,638034376	30	173,3612354	188,1296731	344871,4919	5514029,503
SP11	30.06.2023 03:31	19	0,3	3,7	95	80-100	Okt 20	60-80	0-10	17	88,23529412	29,41176471	23,52941176	15	3,638034376	30	195,054268	288,3445485	344874,0457	5514131,609
SP11	30.06.2023 04:15	17	0,3	4,8	98	80-100	0-10	80-100	Okt 20	42	95,23809524	38,0952381	4,761904762	15	3,909917703	30	84,52595686	204,6866543	344880,3566	5514044,192
SP11	02.07.2023 03:53	14	12,8	10,3	95	80-100	Okt 20	60-80	0-10	17	88,23529412	29,41176471	23,52941176	15	3,638034376	30	192,8782329	215,1508729	344881,7017	5514054,702
SP11	30.06.2023 04:42	17	0,3	3,1	110	20-40	60-80	80-100	20-40	16	93,75	56,25	6,25	15	6,046693311	30	169,2347412	224,886108	344883,0715	5514064,435
SP11	30.06.2023 03:49	18	0	3	94	80-100	Okt 20	80-100	20-40	25	100	44	16	15	4,974937186	30	102,0938468	263,0482806	344887,9046	5514102,659
SP11	02.07.2023 03:50	14	12,8	10,3	45	80-100	0-10	0-10	80-100	14	100	57,14285714	42,85714286	50	16,03567451	90	62,24394667	196,7635781	344888,4858	5514040,911
SP11	30.06.2023 02:14	18	0	2,6	109	80-100	0-10	40-60	80-100	41	100	26,82926829	48,7804878	15	9,287087811	50	238,2349079	295,057443	344890,0433	5514135,105
SP11	30.06.2023 04:39	17	0,3	3,1	94	80-100	Okt 20	80-100	20-40	25	100	44	16	15	4,974937186	30	42,47138948	263,662454	344894,7758	5514101,42
SP11	30.06.2023 02:52	19	0	3	97	80-100	0-10	Okt 20	60-80	23	100	52,17391304	8,695652174	15	6,326117518	30	18,45601812	215,8937542	344895,0125	5514051,173
SP11	29.06.2023 23:02	21	0,3	4	110	20-40	60-80	80-100	20-40	16	93,75	56,25	6,25	15	6,046693311	30	148,6065366	234,0171285	344899,5946	5514068,778
SP11	30.06.2023 04:36	17	0,3	3,1	97	80-100	0-10	Okt 20	60-80	23	100	52,17391304	8,695652174	15	6,326117518	30	93,79520324	210,4269572	344903,1291	5514042,159
SP11	30.06.2023 02:11	18	0	2,6	110	20-40	60-80	80-100	20-40	16	93,75	56,25	6,25	15	6,046693311	30	149,4282421	300,0735205	344910,1446	5514134,836
SP11	30.06.2023 02:58	18	0	3	94	80-100	Okt 20	80-100	20-40	25	100	44	16	15	4,974937186	30	143,5400663	291,5124078	344916,8315	5514123,656
SP11	30.06.2023 02:35	18	0	2,3	94	80-100	Okt 20	80-100	20-40	25	100	44	16	15	4,974937186	30	64,76434511	344,3629608	344918,856	5514178,461
SP11	02.07.2023 02:11	14	12,2	8,7	108	0-10	80-100	40-60	Okt 20	28	100	39,28571429	14,28571429	15	0	15	221,8907226	255,8624016	344927,0693	5514081,294
SP11	03.07.2023 02:49	15	11,6	8,4	93	80-100	0-10	60-80	0-10	50	100	62	30	15	6,299497874	50	243,3795648	293,5524602	344927,2296	5514122,043
SP11	30.06.2023 02:38	18	0	2,6	94	80-100	Okt 20	80-100	20-40	25	100	44	16	15	4,974937186	30	91,46988225	305,0166989	344929,5121	5514133,441
SP11	30.06.2023 01:32	21	0,3	4,7	99	80-100	Okt 20	80-100	0-10	35	100	20	77,14285714	15	0	15	202,3330765	173,7556751	344936,0809	5514146,93
SP11	02.07.2023 03:12	14	12,5	9,3	92	80-100	0-10	80-100	0-10	41	97,56097561	26,82926829	26,82926829	15	2,342606428	30	320,8112979	323,0265557	344948,8674	5514145,07
SP11	02.07.2023 03:41	14	12,8	11	42	80-100	0-10	Okt 20	80-100	18	72,22222222	27,77777778	44,44444444	30	18,33110503	70	289,875592	184,2809475	344952,3801	5514171,6
SP11	30.06.2023 03:46	18	0	3	98	80-100	0-10	80-100	Okt 20	42	95,23809524	38,0952381	4,761904762	15	3,909917703	30	30,58741445	303,814267	344955,595	5514120,865
SP11	30.06.2023 01:42	21	0,3	4,3	44	80-100	Okt 20	20-40	60-80	20	95	75	20	50	15,76763841	70	182,49477	269,2323857	344958,312	5514080,175
SP11	03.07.2023 04:19	14	11,3	8,4	98	80-100	0-10	80-100	Okt 20	42	95,23809524	38,0952381	4,761904762	15	3,909917703	30	90,20764614	324,6415664	344966,9227	5514138,499
SP11	30.06.2023 04:03	18	0,3	3,7	45	80-100	0-10	0-10	80-100	14	100	57,14285714	42,85714286	50	16,03567451	90	143,2138715	300,3437226	344970,7759	5514108,906
SP11	30.06.2023 00:19	21	0,3	5	108	0-10	80-100	40-60	Okt 20	28	100	39,28571429	14,28571429	15	0	15	242,9720644	326,2602404	344978,4463	5514134,305
SP11	30.06.2023 03:01	18	0	3	96	80-100	Okt 20	80-100	0-10	31	100	83,87096774	0	15	5,111656508	30	165,5091445	334,3627982	344978,4749	5514143,49
SP11	03.07.2023 03:35	15	11,3	8,3	45	80-100	0-10	0-10	80-100	14	100	57,14285714	42,85714286	50	16,03567451	90	117,1082999	212,7027729	344978,9861	5514158,411
SP11	30.06.2023 02:55	19	0	3	45	80-100	0-10	0-10	80-100	14	100	57,14285714	42,85714286	50	16,03567451	90	126,0493459	326,553003	344980,2407	5514133,651
SP11	30.06.2023 00:34	21	0,3	4,9	45	80-100	0-10	0-10	80-100	14	100	57,14285714	42,85714286	50	16,03567451	90	21,16328299	947,9622955	345341,9346	5513442,008
SP11	02.07.2023 01:58	NA	NA	NA	254	40-60	60-80	0-10	80-100	22	100	0	100	50	19,30614598	70	366,4277175	459,7357667	421214,194	5502403,678
SP11	30.06.2023 03:25	18	0	2,6	34	80-100	Okt 20	20-40	40-60	8	62,5	0	62,5	30	9,258200998	50	202,3943721	1342,848234	422123	5503088,673
SP11	30.06.2023 00:02	21	0,3	4,8	44	80-100	Okt 20	20-40	60-80	20	95	75	20	50	15,76763841	70	140,0425777	1383,190365	422155,4229	5503115,879
SP11	29.06.2023 23:48	21	0,3	4,5	45	80-100	0-10	0-10	80-100	14	100	57,14285714	42,85714286	50	16,03567451	90	99,64556111	1508,10181	422202,4962	5503306
SP11	30.06.2023 03:37	18	0,3	4,2	27	80-100	0-10	40-60	40-60	25	96	8	80	30	13,86542462	50	287,912729	1636,194757	422315,9814	5503365,443
SP11	30.06.2023 00:13	21	0,3	4,8	42	80-100	0-10	Okt 20	80-100	18	72,22222222	27,77777778	44,44444444	30	18,33110503	70	271,483368	691,3352677	422365,7783	5502859,344
SP11	30.06.2023 00:10	21	0,3	4,8	42	80-100	0-10	Okt 20	80-100	18	72,22222222	27,77777778	44,44444444	30	18,33110503	70	274,9657111	1658,403701	422373,0751	5503302,752
SP11	30.06.2023 00:16	21	0,3	5	42	80-100	0-10	Okt 20	80-100	18	72,22222222	27,77777778	44,44444444	30	18,33110503	70	304,283591	729,3420128	422414,4307	5502891,569
SP11	30.06.2023 00:22	21	0,3	5	42	80-100	0-10	Okt 20	80-100	18	72,22222222	27,77777778	44,44444444	30	18,33110503	70	293,7415784	1796,000136	422522,2347	5503307,842
SP12	01.07.2023 02:47	17	0,3	4,6	51	80-100	Okt 20	20-40	60-80	21	100	0	90,47619048	15	12,80345935	50	550,043767	321,6451771	344403,4971	5514369,759
SP12	01.07.2023 03:49	16	9,8	7,1	54	80-100	0-10	Okt 20	80-100	17	94,11764706	0	82,35294118	30	13,04686124	50	472,9346722	371,34582	344427,8877	5514224,873
SP12	01.07.2023 04:54	15	11,6	8,5	92	80-100	0-10	80-100	0-10	41	97,56097561	26,82926829	26,82926829	15	2,342606428	30	315,0030622	373,9167126	344428,2089	5514218,744
SP12	01.07.2023 01:41	NA	NA	NA	251	20-40	Okt 20	80-100	80-100	23	100	0	100	50	19,61587644	70	365,2676154	390,4383786	421151,2872	5502433
SP12	01.07.2023 01:44	NA	NA	NA	245	20-40	80-100	0-10	60-80	23	100	0	100	30	22,07604536	70	472,8730238	482,3123475	421179,2665	5502311,126
SP12	01.07.2023 03:55	NA	NA	NA	251	20-40	Okt 20	80-100	80-100	23	100	0	100	50	19,61587644	70	336,127426	453,7994205	421182,1464	5502362,196
SP12	01.07.2023 02:27	NA	NA	NA	247	60-80	40-60	0-10	80-100	16	100	0	100	50	24,07453703	70	407,9300149	458,8701429	421188,1758	5502362,041
SP12	01.07.2023 02:33	NA	NA	NA	244	60-80	20-40	0-10	80-100	17	100	0	100	30	22,79222003	70	492,0481836	458,8701429	421188,1758	5502362,041
SP12	01.07.2023 03:43	NA	NA	NA	250	Okt 20	80-100	Okt 20	60-80	26	100	0	100	50	25,17630143	90	394,359374	429,6270444	421195,3027	5502433,054
SP12	01.07.2023 02:44	NA	NA	NA	248	80-100	Okt 20	0-10	80-100	18	100	16,66666667	83,33333333	30	12,74754878	50	379,7424761	516,882876	421197,9948	5502279,777
SP12	01.07.2023 02:36	NA	NA	NA	249	80-100	Okt 20	40-60	60-80	19	100	0	94,73684211	50	27,88342483	90	387,6164968	497,4999508	421202,859	5502316,357
SP12	01.07.2023 01:26	NA	NA	NA	247	60-80	40-60	0-10	80-100	16	100	0	100	50	24,07453703	70	408,9297707	504,0153274	421225,2991	5502336,347
SP12	01.07.2023 01:14	NA	NA	NA	229	0-10	80-100	60-80	Okt 20	15	100	0	0	30	7,319250547	30	886,6434867	478,8903433	421228,2098	5502389,305
SP12	01.07.2023 01:11	NA	NA	NA	229	0-10	80-100	60-80	Okt 20	15	100	0	0	30	7,319250547	30	884,987504	508,3983355	421246,6205	5502361,938
SP12	01.07.2023 01:29	NA	NA	NA	248	80-100	Okt 20	0-10	80-100	18	100	16,66666667	83,33333333	30	12,74754878	50	368,1543371	499,2604551	421264,3472	5502416,495
SP12	01.07.2023 01:55	NA	NA	NA	250	Okt 20	80-100	Okt 20	60-80	26	100	0	100	50	25,17630143	90	394,359374	549,9927508	421283,7234	5502342,994
SP12	01.07.2023 03:34	NA	NA	NA	251	20-40	Okt 20	80-100	80-100	23	100	0	100	50	19,61587644	70	362,1368463	521,1791557	421297	5502438,704
SP12	01.07.2023 03:31	NA	NA	NA	247	60-80	40-60	0-10	80-100	16	100	0	100	50	24,07453703	70	401,5716894	509,108258	421298,1295	5502481,289
SP12	01.07.2023 03:40	NA	NA	NA	252	Okt 20	40-60	40-60	80-100	22	100	0	95,45454545	60	25,86177041	90	324,944609	528,4365757	421317,5208	5502478,879
SP12	01.07.2023 02:30	NA	NA	NA	247	60-80	40-60	0-10	80-100	16	100	0	100	50	24,07453703	70	377,5056729	562,2367655	421332,3258	5502416,04
SP12	01.07.2023 03:05	NA	NA	NA	250	Okt 20	80-100	Okt 20	60-80	26	100	0	100	50	25,17630143	90	422,8232092	588,1501353	421371,6192	5502450,911
SP13	06.07.2023 02:10	NA	NA	NA	223	80-100	0-10	0-10	80-100	25	100	0	92	50	14,52583905	70	98,24621259	143,9324611	343932,1237	5514694,186
SP13	06.07.2023 03:21	NA	NA	NA	25	80-100	0-10	Okt 20	40-60	19	100	5,263157895	89,47368421	50	15,38967528	70	396,6556657	29,90348596	344048,5618	5514712,233
SP13	07.07.2023 03:56	NA	NA	NA	25	80-100	0-10	Okt 20	40-60	19	100	5,263157895	89,47368421	50	15,38967528	70	363,7371492	79,04393927	344053,4573	5514654,927
SP13	06.07.2023 04:08	NA	NA	NA	29	80-100	0-10	Okt 20	60-80	19	89,47368421	0	89,47368421	30	11,08183277	50	249,8291045	39,27140036	344055,5579	5514695,892
SP13	06.07.2023 01:00	NA	NA	NA	25	80-100	0-10	Okt 20	40-60	19	100	5,263157895	89,47368421	50	15,38967528	70	351,2997757	43,02492752	344090,9282	5514693,868
SP13	07.07.2023 03:59	NA	NA	NA	25	80-100	0-10	Okt 20	40-60	19	100	5,263157895	89,47368421	50	15,38967528	70	363,5874103	82,84620631	344122,0859	5514666,779
SP13	05.07.2023 02:52	NA	NA	NA	259	80-100	0-10	0-10	80-100	33	100	3,03030303	93,93939394	50	20,84280088	90	355,5645742	690,0132704	344200,8359	5514054,312
SP13	05.07.2023 01:15	NA	NA	NA	222	80-100	0-10	0-10	80-100	30	73,33333333	0	50	50	13,57821108	70	190,9166776	763,9387615	344227,4724	5513984,258
SP13	06.07.2023 03:52	NA	NA	NA	247	60-80	40-60	0-10	80-100	16	100	0	100	50	24,07453703	70	394,4351558	646,2081321	344228,221	5514105,209
SP13	07.07.2023 02:53	NA	NA	NA	253	20-40	20-40	60-80	80-100	31	77,41935484	0	70,96774194	50	13,12880769	50	338,3589642	823,1592205	344253,9043	5513929,418
SP13	05.07.2023 03:08	NA	NA	NA	258	80-100	0-10	0-10	80-100	21	80,95238095	4,761904762	76,19047619	70	20,01784918	90	282,4435416	656,6157926	344278,1569	5514108,919
SP13	05.07.2023 03:11	NA	NA	NA	254	40-60	60-80	0-10	80-100	22	100	0	100	50	19,30614598	70	299,8087751	644,3058947	344290,759	5514126,33
SP13	07.07.2023 04:34	NA	NA	NA	259	80-100	0-10	0-10	80-100	33	100	3,03030303	93,93939394	50	20,84280088	90	332,4707781	719,4168733	344304,5357	5514051,543
SP13	07.07.2023 03:50	NA	NA	NA	259	80-100	0-10	0-10	80-100	33	100	3,03030303	93,93939394	50	20,84280088	90	360,5959588	605,2354047	344321,3012	5514180,947
SP13	06.07.2023 02:31	NA	NA	NA	255	60-80	40-60	Okt 20	80-100	16	100	0	100	70	16,2788206	70	369,5299885	835,4453714	344322,6677	5513935,362
SP13	06.07.2023 01:40	NA	NA	NA	258	80-100	0-10	0-10	80-100	21	80,95238095	4,761904762	76,19047619	70	20,01784918	90	248,6798343	684,4880568	344322,8856	5514095,543
SP13	06.07.2023 02:07	NA	NA	NA	225	80-100	0-10	0-10	80-100	26	69,23076923	0	69,23076923	50	19,5566239	70	271,4959682	720,3715263	344331,1724	5514060,252
SP13	06.07.2023 02:13	NA	NA	NA	224	80-100	0-10	0-10	80-100	23	95,65217391	0	95,65217391	50	16,29762707	70	217,4423647	560,0847681	344335,7044	5514238,415
SP13	05.07.2023 04:07	NA	NA	NA	255	60-80	40-60	Okt 20	80-100	16	100	0	100	70	16,2788206	70	346,6534193	683,9990107	344340,803	5514103,461
SP13	07.07.2023 00:07	NA	NA	NA	257	80-100	Okt 20	0-10	80-100	21	100	0	100	50	24,29726616	90	230,3715974	666,2017624	344343,2957	5514123,987
SP13	05.07.2023 23:36	NA	NA	NA	259	80-100	0-10	0-10	80-100	33	100	3,03030303	93,93939394	50	20,84280088	90	307,0544978	709,2753327	344351,9544	5514080,743
SP13	05.07.2023 03:47	NA	NA	NA	242	80-100	0-10	0-10	80-100	36	100	30,55555556	69,44444444	30	18,68865627	70	577,7260355	658,922091	344360,9459	5514140,299
SP13	06.07.2023 01:25	NA	NA	NA	222	80-100	0-10	0-10	80-100	30	73,33333333	0	50	50	13,57821108	70	197,5156939	653,4134439	344362,0855	5514147,006
SP13	07.07.2023 03:11	NA	NA	NA	257	80-100	Okt 20	0-10	80-100	21	100	0	100	50	24,29726616	90	253,5025716	620,4809294	344367,1042	5514186,73
SP13	06.07.2023 00:38	NA	NA	NA	222	80-100	0-10	0-10	80-100	30	73,33333333	0	50	50	13,57821108	70	263,2459689	645,6294597	344377,7515	5514163,897
SP13	06.07.2023 00:57	NA	NA	NA	225	80-100	0-10	0-10	80-100	26	69,23076923	0	69,23076923	50	19,5566239	70	277,1553404	661,1253843	344379,3313	5514147,176
SP13	06.07.2023 02:54	NA	NA	NA	260	80-100	0-10	0-10	80-100	27	88,88888889	0	88,88888889	30	15,46524456	70	337,9237065	643,2898622	344379,5019	5514167,51
SP13	07.07.2023 02:59	NA	NA	NA	259	80-100	0-10	0-10	80-100	33	100	3,03030303	93,93939394	50	20,84280088	90	307,0435115	768,0408486	344381,2915	5514029,429
SP13	05.07.2023 04:24	NA	NA	NA	221	0-10	0-10	20-40	40-60	33	21,21212121	0	0	30	20,0402058	70	173,2248459	666,5619779	344384,875	5514143,963
SP13	06.07.2023 01:55	NA	NA	NA	258	80-100	0-10	0-10	80-100	21	80,95238095	4,761904762	76,19047619	70	20,01784918	90	241,9352523	752,205215	344387,9124	5514049,813
SP13	07.07.2023 04:08	NA	NA	NA	259	80-100	0-10	0-10	80-100	33	100	3,03030303	93,93939394	50	20,84280088	90	282,2398054	710,2190967	344390,4204	5514097,664
SP13	06.07.2023 23:30	NA	NA	NA	23	80-100	0-10	Okt 20	60-80	33	100	30,3030303	69,6969697	30	17,96065776	70	395,7349402	695,0999848	344392,3761	5514115,655
SP13	06.07.2023 03:03	NA	NA	NA	259	80-100	0-10	0-10	80-100	33	100	3,03030303	93,93939394	50	20,84280088	90	274,3056935	784,9956104	344396,2113	5514017,538
SP13	07.07.2023 04:02	NA	NA	NA	260	80-100	0-10	0-10	80-100	27	88,88888889	0	88,88888889	30	15,46524456	70	359,1244944	721,3924693	344399,3876	5514089,685
SP13	05.07.2023 01:27	NA	NA	NA	252	Okt 20	40-60	40-60	80-100	22	100	0	95,45454545	60	25,86177041	90	295,2151394	716,7159922	344399,6573	5514095,081
SP13	05.07.2023 04:04	NA	NA	NA	255	60-80	40-60	Okt 20	80-100	16	100	0	100	70	16,2788206	70	352,391446	717,9725525	344401,2343	5514094,481
SP13	07.07.2023 03:08	NA	NA	NA	254	40-60	60-80	0-10	80-100	22	100	0	100	50	19,30614598	70	318,3516942	652,9264289	344403,5304	5514170,096
SP13	06.07.2023 04:14	NA	NA	NA	23	80-100	0-10	Okt 20	60-80	33	100	30,3030303	69,6969697	30	17,96065776	70	418,6238131	684,2175295	344409,6641	5514137,475
SP13	06.07.2023 01:31	NA	NA	NA	259	80-100	0-10	0-10	80-100	33	100	3,03030303	93,93939394	50	20,84280088	90	308,8084808	695,6641176	344410,1564	5514124,611
SP13	07.07.2023 04:37	NA	NA	NA	260	80-100	0-10	0-10	80-100	27	88,88888889	0	88,88888889	30	15,46524456	70	306,9431825	703,2892555	344411,841	5514116,823
SP13	06.07.2023 03:34	NA	NA	NA	218	0-10	80-100	Okt 20	60-80	31	100	54,83870968	41,93548387	50	13,95653776	70	237,2284502	719,9294642	344416,4898	5514100,387
SP13	05.07.2023 04:10	NA	NA	NA	23	80-100	0-10	Okt 20	60-80	33	100	30,3030303	69,6969697	30	17,96065776	70	430,2864317	730,4850001	344416,644	5514088,464
SP13	06.07.2023 02:34	NA	NA	NA	253	20-40	20-40	60-80	80-100	31	77,41935484	0	70,96774194	50	13,12880769	50	297,2868586	745,5968832	344417,0948	5514071,596
SP13	05.07.2023 02:42	NA	NA	NA	23	80-100	0-10	Okt 20	60-80	33	100	30,3030303	69,6969697	30	17,96065776	70	400,9046232	691,8546815	344418,7252	5514133,878
SP13	07.07.2023 03:35	NA	NA	NA	258	80-100	0-10	0-10	80-100	21	80,95238095	4,761904762	76,19047619	70	20,01784918	90	253,1261344	696,9459168	344419,117	5514128,222
SP13	05.07.2023 04:30	NA	NA	NA	250	Okt 20	80-100	Okt 20	60-80	26	100	0	100	50	25,17630143	90	405,4209913	685,3938521	344421,2635	5514142,865
SP13	07.07.2023 03:38	NA	NA	NA	23	80-100	0-10	Okt 20	60-80	33	100	30,3030303	69,6969697	30	17,96065776	70	442,8577343	689,8279017	344421,68	5514137,958
SP13	06.07.2023 01:28	NA	NA	NA	259	80-100	0-10	0-10	80-100	33	100	3,03030303	93,93939394	50	20,84280088	90	378,6222573	707,3078253	344422,1581	5514118,019
SP13	07.07.2023 01:19	NA	NA	NA	257	80-100	Okt 20	0-10	80-100	21	100	0	100	50	24,29726616	90	192,1857499	820,8051529	344422,4288	5513990,233
SP13	07.07.2023 01:59	NA	NA	NA	254	40-60	60-80	0-10	80-100	22	100	0	100	50	19,30614598	70	318,8828154	782,7155172	344425,0775	5514033,951
SP13	07.07.2023 03:02	NA	NA	NA	260	80-100	0-10	0-10	80-100	27	88,88888889	0	88,88888889	30	15,46524456	70	329,6612608	765,8784807	344425,3604	5514053,031
SP13	06.07.2023 03:12	NA	NA	NA	23	80-100	0-10	Okt 20	60-80	33	100	30,3030303	69,6969697	30	17,96065776	70	376,9062464	705,7970096	344425,4495	5514121,66
SP13	06.07.2023 01:46	NA	NA	NA	258	80-100	0-10	0-10	80-100	21	80,95238095	4,761904762	76,19047619	70	20,01784918	90	231,0520409	713,8152103	344427,6955	5514113,695
SP13	06.07.2023 02:22	NA	NA	NA	253	20-40	20-40	60-80	80-100	31	77,41935484	0	70,96774194	50	13,12880769	50	278,1973212	758,237283	344428,5643	5514063,366
SP13	05.07.2023 02:36	NA	NA	NA	23	80-100	0-10	Okt 20	60-80	33	100	30,3030303	69,6969697	30	17,96065776	70	378,7502957	704,8642319	344429,5713	5514125,156
SP13	06.07.2023 00:51	NA	NA	NA	255	60-80	40-60	Okt 20	80-100	16	100	0	100	70	16,2788206	70	428,5055062	729,2020353	344430,151	5514097,377
SP13	07.07.2023 04:22	NA	NA	NA	259	80-100	0-10	0-10	80-100	33	100	3,03030303	93,93939394	50	20,84280088	90	369,1796398	706,3607227	344433,6574	5514125,844
SP13	07.07.2023 01:13	NA	NA	NA	23	80-100	0-10	Okt 20	60-80	33	100	30,3030303	69,6969697	30	17,96065776	70	431,295155	698,7269629	344434,6431	5514135,357
SP13	07.07.2023 00:10	NA	NA	NA	254	40-60	60-80	0-10	80-100	22	100	0	100	50	19,30614598	70	351,81286	726,2509096	344435,5431	5514103,869
SP13	06.07.2023 03:43	NA	NA	NA	258	80-100	0-10	0-10	80-100	21	80,95238095	4,761904762	76,19047619	70	20,01784918	90	238,6685	737,0603506	344436,0487	5514091,69
SP13	07.07.2023	NA	NA	NA	258	80-100	0-10	0-10	80-100	21	80,95238095	4,761904762	76,19047619	70	20,01784918	90	242,9027362	718,3575791	344436,1065	5514113,344
SP13	06.07.2023 03:40	NA	NA	NA	247	60-80	40-60	0-10	80-100	16	100	0	100	50	24,07453703	70	366,7830824	755,3746329	344439,6403	5514072,686
SP13	06.07.2023 01:03	NA	NA	NA	256	60-80	20-40	Okt 20	80-100	22	100	27,27272727	68,18181818	40	19,07067058	70	210,4522367	704,6534835	344440,9696	5514132,284
SP13	07.07.2023 00:22	NA	NA	NA	259	80-100	0-10	0-10	80-100	33	100	3,03030303	93,93939394	50	20,84280088	90	365,1494841	731,0225472	344443,5841	5514103,052
SP13	05.07.2023 04:33	NA	NA	NA	23	80-100	0-10	Okt 20	60-80	33	100	30,3030303	69,6969697	30	17,96065776	70	465,3831318	708,1570343	344448,9251	5514133,119
SP13	05.07.2023 04:27	NA	NA	NA	255	60-80	40-60	Okt 20	80-100	16	100	0	100	70	16,2788206	70	376,6100258	706,5976002	344451,2492	5514136,441
SP13	07.07.2023 03:29	NA	NA	NA	23	80-100	0-10	Okt 20	60-80	33	100	30,3030303	69,6969697	30	17,96065776	70	414,1561968	704,9898951	344451,4063	5514138,45
SP13	06.07.2023 01:43	NA	NA	NA	254	40-60	60-80	0-10	80-100	22	100	0	100	50	19,30614598	70	302,2247863	714,6843242	344451,9498	5514127,309
SP13	07.07.2023 02:50	NA	NA	NA	259	80-100	0-10	0-10	80-100	33	100	3,03030303	93,93939394	50	20,84280088	90	306,4006971	705,6595801	344454,2775	5514139,502
SP13	07.07.2023 03:23	NA	NA	NA	259	80-100	0-10	0-10	80-100	33	100	3,03030303	93,93939394	50	20,84280088	90	350,0794056	809,2896084	344454,8893	5514019,554
SP13	06.07.2023 01:37	NA	NA	NA	23	80-100	0-10	Okt 20	60-80	33	100	30,3030303	69,6969697	30	17,96065776	70	429,9735485	704,3020599	344455,8292	5514142,129
SP13	06.07.2023 00:35	NA	NA	NA	253	20-40	20-40	60-80	80-100	31	77,41935484	0	70,96774194	50	13,12880769	50	296,9297444	711,6440166	344459,3911	5514135,687
SP13	06.07.2023 01:52	NA	NA	NA	222	80-100	0-10	0-10	80-100	30	73,33333333	0	50	50	13,57821108	70	251,2378455	699,1893773	344460,9989	5514151,684
SP13	07.07.2023 02:38	NA	NA	NA	23	80-100	0-10	Okt 20	60-80	33	100	30,3030303	69,6969697	30	17,96065776	70	388,355399	709,7863584	344462,9932	5514140,275
SP13	06.07.2023 02:19	NA	NA	NA	254	40-60	60-80	0-10	80-100	22	100	0	100	50	19,30614598	70	295,905928	699,3599506	344463,9984	5514153,505
SP13	07.07.2023 04:14	NA	NA	NA	23	80-100	0-10	Okt 20	60-80	33	100	30,3030303	69,6969697	30	17,96065776	70	417,2785134	706,7464337	344468,2033	5514147,432
SP13	06.07.2023 00:48	NA	NA	NA	23	80-100	0-10	Okt 20	60-80	33	100	30,3030303	69,6969697	30	17,96065776	70	435,6048331	707,8458298	344471,8431	5514148,587
SP13	07.07.2023 04:11	NA	NA	NA	260	80-100	0-10	0-10	80-100	27	88,88888889	0	88,88888889	30	15,46524456	70	314,1645881	699,5867495	344475,8714	5514161,473
SP13	07.07.2023 00:13	NA	NA	NA	254	40-60	60-80	0-10	80-100	22	100	0	100	50	19,30614598	70	306,0765387	718,8752191	344482,633	5514142,645
SP13	06.07.2023 02:28	NA	NA	NA	250	Okt 20	80-100	Okt 20	60-80	26	100	0	100	50	25,17630143	90	454,2371992	806,7071545	344488,2471	5514041,579
SP13	07.07.2023 00:25	NA	NA	NA	259	80-100	0-10	0-10	80-100	33	100	3,03030303	93,93939394	50	20,84280088	90	320,0219827	726,3989894	344489,0692	5514137,968
SP13	07.07.2023 03:17	NA	NA	NA	228	40-60	Okt 20	60-80	80-100	24	50	0	8,333333333	30	8,198179367	50	264,1487879	659,8648278	344490,865	5514222,947
SP13	07.07.2023 01:10	NA	NA	NA	257	80-100	Okt 20	0-10	80-100	21	100	0	100	50	24,29726616	90	206,1516453	739,3796864	344491,2807	5514123,686
SP13	06.07.2023 03:06	14	0,3	4,4	27	80-100	0-10	40-60	40-60	25	96	8	80	30	13,86542462	50	254,5666402	276,2905943	344992,3246	5513915,139
SP13	06.07.2023 04:47	14	0,3	3,3	25	80-100	0-10	Okt 20	40-60	19	100	5,263157895	89,47368421	50	15,38967528	70	358,7368693	983,8775424	345544,7115	5513464,157
SP13	06.07.2023 04:50	14	0,3	3,3	26	80-100	0-10	0-10	60-80	22	100	31,81818182	68,18181818	30	16,51445648	70	309,6405329	997,7365726	345546,6239	5513445,988
[truncated: 1,414 more rows]
