# Supplementary material for: Habitat use of Bechstein´s bats (Myotis bechsteinii) within wind parks in forests
Source: PLoS One. 2026 Mar 25;21(3):e0344730. doi: 10.1371/journal.pone.0344730 (PMC13016307; doi:10.1371/journal.pone.0344730)
Supplement: S4 File — (ZIP) [file pone.0344730.s004.zip › Habitat mapping.csv]

ID	Area	leaf cover	herb cover	bush cover	tree cover	tree number	prop broadlaeved tree	prop oak	prop beech	median_dbh	sd_dbh	max_dbh	dist_wea	X	Y
9	Hunsrueck	40-60	Okt 20	20-40	80-100	33	100	3,03030303	96,96969697	15	7,301670627	50	753,4504755	344125,2477	5514711,455
8	Hunsrueck	60-80	Okt 20	20-40	80-100	32	100	6,25	93,75	15	10,70946032	50	810,8855923	344046,8486	5514633,056
7	Hunsrueck	60-80	Okt 20	20-40	60-80	45	100	0	100	15	6,87551651	30	800,4750531	344046,8486	5514554,656
6	Hunsrueck	0-10	20-40	0-10	60-80	32	0	0	0	30	12,04828993	50	464,5297074	344459,6245	5514226,681
5	Hunsrueck	0-10	60-80	0-10	60-80	32	0	0	0	30	11,93796972	50	522,7295689	344391,0746	5514226,681
185	Hunsrueck	20-40	40-60	Okt 20	60-80	23	100	60,86956522	26,08695652	30	20,6562301	90	577,3993943	344343,6791	5514199,433
184	Hunsrueck	60-80	Okt 20	60-80	60-80	16	100	18,75	81,25	30	16,0954186	70	662,5708444	344247,4727	5514199,433
183	Hunsrueck	80-100	0-10	20-40	60-80	31	100	45,16129032	41,93548387	30	10,11758822	50	750,4142329	344151,2663	5514199,433
189	Hunsrueck	40-60	Okt 20	40-60	60-80	31	100	45,16129032	54,83870968	15	12,86823212	50	812,2212273	344055,0599	5514295,64
190	Hunsrueck	80-100	0-10	60-80	80-100	29	100	41,37931034	58,62068966	30	12,79335573	50	723,3543781	344146,955	5514295,182
186	Hunsrueck	0-10	40-60	20-40	60-80	26	38,46153846	0	11,53846154	50	18,3889599	70	259,6538688	344728,5046	5514199,433
187	Hunsrueck	80-100	Okt 20	0-10	80-100	16	100	25	62,5	30	17,60385848	70	179,3202343	344824,711	5514199,433
188	Hunsrueck	20-40	40-60	40-60	60-80	13	100	23,07692308	53,84615385	30	19,89556064	70	101,4444599	344920,9173	5514199,433
181	Hunsrueck	20-40	40-60	20-40	60-80	10	100	40	20	50	26,58842689	90	100,4635481	344920,9173	5514103,227
180	Hunsrueck	60-80	Okt 20	0-10	60-80	18	88,88888889	16,66666667	16,66666667	50	22,11083194	90	124,1390013	344824,711	5514103,227
179	Hunsrueck	80-100	20-40	40-60	80-100	12	100	33,33333333	66,66666667	30	21,68559779	70	198,0893549	344728,5046	5514103,227
178	Hunsrueck	0-10	40-60	20-40	60-80	37	13,51351351	2,702702703	2,702702703	30	16,27120931	70	285,6214753	344632,2982	5514103,227
168	Hunsrueck	80-100	20-40	20-40	80-100	20	100	5	90	22,5	24,543195	90	364,3649135	344536,0918	5514007,02
169	Hunsrueck	0-10	80-100	40-60	Okt 20	20	95	5	15	30	19,14453337	70	268,1608134	344632,2982	5514007,02
159	Hunsrueck	80-100	Okt 20	0-10	60-80	14	100	28,57142857	57,14285714	30	17,25694636	70	376,3026954	344536,0918	5513910,814
150	Hunsrueck	60-80	20-40	20-40	60-80	20	100	15	70	30	19,88618934	90	411,0437698	344536,0918	5513814,608
160	Hunsrueck	Okt 20	60-80	40-60	40-60	11	100	9,090909091	90,90909091	30	22,52271581	70	284,1692282	344632,2982	5513910,814
161	Hunsrueck	40-60	20-40	40-60	60-80	29	100	20,68965517	75,86206897	30	24,4433093	110	195,9895803	344728,5046	5513910,814
152	Hunsrueck	20-40	20-40	Okt 20	80-100	10	100	0	100	30	21,60246899	90	256,4472221	344728,5046	5513814,608
151	Hunsrueck	40-60	Okt 20	60-80	40-60	12	100	8,333333333	91,66666667	30	19,9240984	70	328,7938752	344632,2982	5513814,608
141	Hunsrueck	0-10	80-100	20-40	20-40	20	20	0	20	50	11,05012503	70	447,942722	344536,0918	5513718,401
132	Hunsrueck	20-40	40-60	40-60	60-80	12	100	8,333333333	91,66666667	50	24,9393203	90	446,1289102	344536,0918	5513622,195
122	Hunsrueck	60-80	Okt 20	0-10	80-100	15	100	0	100	15	19,29100457	70	464,6726381	344536,0918	5513525,989
123	Hunsrueck	60-80	Okt 20	Okt 20	80-100	20	100	0	100	30	14,10487038	50	373,7319386	344632,2982	5513525,989
124	Hunsrueck	80-100	0-10	0-10	80-100	15	100	0	100	30	17,61357701	70	286,2547764	344728,5046	5513525,989
125	Hunsrueck	60-80	Okt 20	Okt 20	80-100	16	100	12,5	81,25	40	22,50925735	70	206,6866368	344824,711	5513525,989
126	Hunsrueck	60-80	20-40	20-40	60-80	12	100	33,33333333	41,66666667	40	22,76360732	70	148,3518398	344920,9173	5513525,989
136	Hunsrueck	0-10	80-100	Okt 20	80-100	15	86,66666667	20	53,33333333	30	17,38910442	70	71,54447778	344920,9173	5513622,195
135	Hunsrueck	40-60	20-40	0-10	60-80	9	100	11,11111111	88,88888889	50	14,14213562	70	160,7162399	344824,711	5513622,195
134	Hunsrueck	40-60	40-60	40-60	60-80	8	100	12,5	87,5	40	23,82038443	70	255,053212	344728,5046	5513622,195
133	Hunsrueck	60-80	Okt 20	Okt 20	80-100	13	100	0	100	15	24,53412067	70	350,4081989	344632,2982	5513622,195
142	Hunsrueck	60-80	20-40	20-40	80-100	14	100	21,42857143	78,57142857	30	8,902709799	50	352,7145922	344632,2982	5513718,401
143	Hunsrueck	20-40	60-80	40-60	60-80	14	71,42857143	7,142857143	57,14285714	30	18,66786038	70	258,212739	344728,5046	5513718,401
144	Hunsrueck	0-10	80-100	80-100	0-10	2	100	50	50	50	0	50	165,6846022	344824,711	5513718,401
153	Hunsrueck	Okt 20	60-80	20-40	60-80	13	100	23,07692308	30,76923077	30	30,42434922	110	204,7834877	344824,711	5513814,608
162	Hunsrueck	40-60	40-60	Okt 20	60-80	18	100	50	16,66666667	50	22,15512747	70	120,7601537	344824,711	5513910,814
34	Hunsrueck	60-80	Okt 20	Okt 20	80-100	40	70	0	70	15	6,343530926	30	249,226094	344733,6566	5514263,624
33	Hunsrueck	0-10	80-100	60-80	80-100	66	45,45454545	0	45,45454545	15	8,237797361	50	296,4534096	344649,3951	5514263,624
32	Hunsrueck	60-80	0-10	20-40	80-100	107	100	0	100	15	2,041061472	30	357,5690508	344565,1335	5514263,624
25	Hunsrueck	20-40	40-60	40-60	80-100	23	100	65,2173913	26,08695652	30	22,77879535	90	287,7349194	344582,807	5514367,141
26	Hunsrueck	40-60	40-60	40-60	40-60	27	100	22,22222222	77,77777778	30	17,75907135	70	212,6126191	344668,7527	5514367,141
29	Hunsrueck	40-60	20-40	60-80	80-100	30	100	26,66666667	63,33333333	15	6,991373995	30	178,9142548	344668,7527	5514453,087
30	Hunsrueck	0-10	80-100	40-60	20-40	13	100	53,84615385	38,46153846	30	26,12838127	90	95,8978261	344754,6984	5514453,087
177	Hunsrueck	80-100	Okt 20	20-40	60-80	21	100	42,85714286	47,61904762	30	14,10842369	50	377,400577	344536,0918	5514103,227
176	Hunsrueck	40-60	40-60	40-60	40-60	15	86,66666667	26,66666667	26,66666667	30	38,10074365	130	470,9502072	344439,8855	5514103,227
175	Hunsrueck	0-10	60-80	Okt 20	Okt 20	7	100	42,85714286	57,14285714	30	13,75811449	50	565,3921944	344343,6791	5514103,227
167	Hunsrueck	60-80	20-40	20-40	40-60	16	100	25	50	30	13,28768227	50	460,5699646	344439,8855	5514007,02
166	Hunsrueck	0-10	80-100	80-100	Okt 20	3	100	0	100	70	11,54700538	70	556,7754737	344343,6791	5514007,02
165	Hunsrueck	0-10	40-60	20-40	40-60	5	100	0	100	70	8,94427191	70	652,9812384	344247,4727	5514007,02
164	Hunsrueck	0-10	60-80	60-80	40-60	4	100	0	100	60	11,54700538	70	749,1871602	344151,2663	5514007,02
163	Hunsrueck	0-10	80-100	80-100	60-80	6	100	66,66666667	33,33333333	50	10,32795559	70	845,3931855	344055,0599	5514007,02
154	Hunsrueck	20-40	60-80	40-60	60-80	5	100	0	100	70	8,94427191	90	850,6065874	344055,0599	5513910,814
155	Hunsrueck	0-10	80-100	60-80	40-60	5	100	0	100	70	8,94427191	70	755,065116	344151,2663	5513910,814
156	Hunsrueck	80-100	20-40	Okt 20	60-80	12	100	8,333333333	91,66666667	30	24,78315043	90	659,7169288	344247,4727	5513910,814
157	Hunsrueck	80-100	Okt 20	0-10	60-80	12	100	25	75	30	23,69311369	90	564,6599477	344343,6791	5513910,814
158	Hunsrueck	60-80	20-40	20-40	60-80	10	100	10	90	50	19,72730764	70	470,0708677	344439,8855	5513910,814
149	Hunsrueck	80-100	0-10	40-60	80-100	22	100	13,63636364	72,72727273	30	11,89100937	50	498,3170505	344439,8855	5513814,608
148	Hunsrueck	80-100	0-10	20-40	80-100	23	100	21,73913043	69,56521739	30	15,68274901	70	588,3826295	344343,6791	5513814,608
147	Hunsrueck	80-100	0-10	20-40	80-100	19	100	0	100	30	17,16364307	70	680,1321109	344247,4727	5513814,608
146	Hunsrueck	40-60	20-40	20-40	60-80	19	94,73684211	0	94,73684211	30	21,61600014	70	772,9660999	344151,2663	5513814,608
145	Hunsrueck	60-80	Okt 20	Okt 20	60-80	14	100	14,28571429	85,71428571	30	24,50891293	90	866,5361092	344055,0599	5513814,608
137	Hunsrueck	80-100	0-10	Okt 20	80-100	20	100	20	80	30	13,26848264	50	802,0855238	344151,2663	5513718,401
138	Hunsrueck	60-80	0-10	Okt 20	60-80	15	100	40	53,33333333	30	13,33630919	50	713,052792	344247,4727	5513718,401
128	Hunsrueck	60-80	Okt 20	Okt 20	60-80	16	100	6,25	93,75	30	17,07520132	70	830,1353724	344151,2663	5513622,195
129	Hunsrueck	80-100	0-10	Okt 20	80-100	26	100	50	50	30	10,34222116	50	734,0533379	344247,4727	5513622,195
139	Hunsrueck	80-100	0-10	40-60	80-100	28	100	14,28571429	85,71428571	15	13,35687406	50	626,1459211	344343,6791	5513718,401
140	Hunsrueck	60-80	Okt 20	40-60	80-100	20	100	40	45	30	14,55479664	50	542,3877568	344439,8855	5513718,401
131	Hunsrueck	0-10	60-80	60-80	40-60	15	6,666666667	6,666666667	0	30	11,52636729	50	542,0216203	344439,8855	5513622,195
130	Hunsrueck	60-80	0-10	40-60	80-100	23	69,56521739	13,04347826	56,52173913	30	13,89187495	50	638,0087798	344343,6791	5513622,195
119	Hunsrueck	80-100	0-10	80-100	80-100	42	88,0952381	2,380952381	83,33333333	15	10,30882035	70	745,4689524	344247,4727	5513525,989
120	Hunsrueck	0-10	40-60	40-60	40-60	13	69,23076923	23,07692308	7,692307692	15	13,07032262	50	651,1104815	344343,6791	5513525,989
121	Hunsrueck	Okt 20	60-80	60-80	60-80	8	100	0	100	40	22,16013151	70	557,3841521	344439,8855	5513525,989
38	Hunsrueck	40-60	40-60	20-40	80-100	9	88,88888889	0	88,88888889	30	16,35118073	50	563,3382837	344442,7431	5513493,888
37	Hunsrueck	40-60	0-10	60-80	80-100	18	72,22222222	0	27,77777778	30	15,45867356	70	647,518985	344355,1029	5513493,888
35	Hunsrueck	0-10	80-100	40-60	0-10	6	66,66666667	0	50	30	7,745966692	30	675,5779972	344355,1029	5513406,248
36	Hunsrueck	60-80	Okt 20	40-60	80-100	25	60	0	60	30	12,87115638	50	595,3778769	344442,7431	5513406,248
115	Hunsrueck	80-100	0-10	Okt 20	80-100	15	100	0	100	30	13,29160136	50	500,0373824	344539,5127	5513426,055
116	Hunsrueck	80-100	0-10	Okt 20	80-100	23	100	0	100	30	15,14423409	50	418,4215001	344632,2982	5513429,782
42	Hunsrueck	0-10	40-60	0-10	80-100	19	5,263157895	0	5,263157895	50	19,93410196	70	319,9923166	344760,0874	5513429,848
117	Hunsrueck	80-100	0-10	20-40	80-100	17	100	17,64705882	23,52941176	15	16,01355125	50	239,6022917	344920,9173	5513429,782
118	Hunsrueck	80-100	0-10	Okt 20	60-80	5	100	40	40	50	24,39262184	70	217,2454819	345017,1237	5513429,782
127	Hunsrueck	60-80	20-40	40-60	80-100	18	100	16,66666667	38,88888889	15	16,99673171	70	109,4351664	344953,4718	5513555,813
22	Hunsrueck	80-100	0-10	80-100	80-100	22	100	63,63636364	4,545454545	30	11,84313051	50	428,4502177	344516,8979	5514195,808
23	Hunsrueck	Okt 20	40-60	20-40	80-100	23	100	0	4,347826087	30	12,30379613	50	403,8801035	344496,8612	5514281,195
24	Hunsrueck	0-10	80-100	40-60	80-100	27	100	51,85185185	7,407407407	30	11,33534422	50	413,2292779	344466,5081	5514319,779
27	Hunsrueck	0-10	80-100	40-60	80-100	28	100	57,14285714	0	30	15,00771407	50	349,2250951	344496,8612	5514453,087
28	Hunsrueck	Okt 20	60-80	80-100	Okt 20	39	100	10,25641026	0	15	6,758809915	50	263,8135109	344582,807	5514453,087
310	Hunsrueck	0-10	60-80	Okt 20	80-100	29	0	0	0	50	12,28509851	50	223,0299808	344633,0566	5514557,975
31	Hunsrueck	40-60	40-60	40-60	80-100	54	98,14814815	1,851851852	1,851851852	15	7,565229964	30	122,0855807	344744,6025	5514557,125
11	Hunsrueck	20-40	60-80	20-40	60-80	13	100	7,692307692	7,692307692	30	20,34951017	70	502,5134284	344351,741	5514388,082
10	Hunsrueck	Okt 20	80-100	40-60	20-40	16	100	18,75	6,25	50	11,54700538	70	595,8305264	344262,8918	5514357,233
1	Hunsrueck	0-10	40-60	20-40	80-100	8	12,5	0	0	50	16,20185175	50	441,3508477	344407,9383	5514421,682
3	Hunsrueck	0-10	80-100	0-10	80-100	20	5	0	5	30	11,34390632	50	352,2042548	344492,7936	5514506,538
4	Hunsrueck	0-10	80-100	Okt 20	80-100	43	2,325581395	0	0	30	11,13816382	50	366,8596206	344492,7936	5514591,393
2	Hunsrueck	Okt 20	40-60	40-60	60-80	12	33,33333333	0	0	50	21,0338832	70	436,9529141	344407,9383	5514506,538
12	Hunsrueck	60-80	20-40	20-40	80-100	24	100	33,33333333	45,83333333	40	18,90934705	70	506,7453087	344337,8419	5514498,734
13	Hunsrueck	80-100	Okt 20	0-10	60-80	12	100	8,333333333	75	30	18,52516716	70	450,1679767	344400,4897	5514561,382
20	Hunsrueck	60-80	Okt 20	Okt 20	80-100	51	100	0	1,960784314	15	5,509350341	30	517,5645438	344338,4041	5514595,463
19	Hunsrueck	20-40	40-60	40-60	40-60	8	100	12,5	50	22,5	21,54729018	70	609,1025767	344245,104	5514595,463
21	Hunsrueck	40-60	80-100	80-100	0-10	3	100	0	100	50	0	50	632,4351177	344245,104	5514688,763
18	Hunsrueck	80-100	80-100	80-100	20-40	3	100	0	100	15	31,75426481	70	701,1053164	344151,8039	5514595,463
16	Hunsrueck	20-40	40-60	40-60	60-80	5	100	20	80	50	22,47220505	70	692,8132933	344151,8039	5514502,163
17	Hunsrueck	Okt 20	40-60	40-60	20-40	4	100	50	50	50	10	70	599,539443	344245,104	5514502,163
15	Hunsrueck	0-10	80-100	40-60	20-40	7	100	28,57142857	71,42857143	50	17,99470822	70	697,0234414	344151,8039	5514408,862
14	Hunsrueck	60-80	40-60	40-60	Okt 20	12	100	0	100	30	21,22659138	70	789,806443	344058,5037	5514408,862
182	Hunsrueck	20-40	20-40	40-60	60-80	23	100	8,695652174	4,347826087	15	17,57817098	70	840,0918115	344055,0599	5514199,433
172	Hunsrueck	60-80	60-80	40-60	40-60	18	100	0	83,33333333	15	21,00420126	70	851,0928524	344055,0599	5514103,227
173	Hunsrueck	80-100	20-40	80-100	40-60	13	100	0	61,53846154	15	19,08986844	70	755,612868	344151,2663	5514103,227
174	Hunsrueck	60-80	60-80	80-100	Okt 20	13	100	0	46,15384615	15	24,11909553	70	660,3437764	344247,4727	5514103,227
80	Hunsrueck	Okt 20	20-40	60-80	20-40	16	43,75	0	0	15	10	50	147,2945881	345065,1874	5513527,775
91	Hunsrueck	80-100	0-10	80-100	60-80	24	58,33333333	0	54,16666667	15	20,53518543	70	314,2159603	345346,481	5513809,069
92	Hunsrueck	0-10	80-100	40-60	60-80	16	0	0	0	50	13,27591805	50	353,5063144	345440,2456	5513809,069
90	Hunsrueck	0-10	80-100	0-10	80-100	23	8,695652174	0	4,347826087	50	22,38497167	70	263,1439868	345524,7575	5513699,56
89	Hunsrueck	0-10	80-100	20-40	60-80	8	12,5	0	12,5	30	9,258200998	50	259,8535049	345440,2456	5513715,304
88	Hunsrueck	20-40	60-80	20-40	60-80	20	30	0	30	50	16,48563968	70	232,8693845	345346,481	5513715,304
85	Hunsrueck	0-10	80-100	20-40	60-80	24	12,5	8,333333333	4,166666667	30	16,59404468	70	165,2519602	345346,481	5513621,54
86	Hunsrueck	0-10	60-80	0-10	80-100	18	5,555555556	0	5,555555556	50	20,30808461	70	166,3266462	345440,2456	5513621,54
87	Hunsrueck	0-10	80-100	Okt 20	60-80	17	23,52941176	5,882352941	11,76470588	15	19,38389265	70	198,0660803	345534,0101	5513621,54
84	Hunsrueck	0-10	60-80	0-10	80-100	23	21,73913043	0	21,73913043	30	16,78744119	70	123,5639061	345523,3977	5513531,205
83	Hunsrueck	0-10	60-80	20-40	80-100	27	11,11111111	0	11,11111111	30	16,60244035	70	73,40873267	345440,2456	5513527,775
82	Hunsrueck	0-10	80-100	0-10	60-80	23	4,347826087	0	4,347826087	30	18,58109031	70	106,8026341	345346,481	5513527,775
81	Hunsrueck	Okt 20	60-80	40-60	60-80	21	0	0	0	30	11,54700538	70	36,05854895	345194,4987	5513493,601
76	Hunsrueck	Okt 20	0-10	60-80	80-100	21	47,61904762	0	14,28571429	30	14,69126725	50	99,38194776	345252,7165	5513434,011
77	Hunsrueck	20-40	40-60	20-40	80-100	17	29,41176471	0	29,41176471	50	22,0252195	70	81,94309612	345346,481	5513434,011
78	Hunsrueck	0-10	80-100	0-10	80-100	23	21,73913043	0	21,73913043	50	15,63858105	50	26,39527205	345440,2456	5513434,011
79	Hunsrueck	0-10	Okt 20	0-10	80-100	24	4,166666667	0	4,166666667	50	13,29534897	70	110,7354023	345534,0101	5513434,011
75	Hunsrueck	0-10	60-80	Okt 20	60-80	25	0	0	0	50	13,79009306	50	158,5994238	345534,0101	5513340,246
74	Hunsrueck	0-10	80-100	0-10	80-100	14	7,142857143	0	7,142857143	30	13,21836884	50	116,568256	345440,2456	5513340,246
73	Hunsrueck	Okt 20	60-80	0-10	80-100	19	5,263157895	0	5,263157895	50	14,70966584	70	140,0218516	345346,481	5513340,246
69	Hunsrueck	0-10	60-80	0-10	80-100	21	0	0	0	50	10,47673159	50	223,788173	345346,481	5513246,482
70	Hunsrueck	0-10	60-80	0-10	80-100	21	0	0	0	50	12,56412125	70	209,9123288	345440,2456	5513246,482
71	Hunsrueck	60-80	Okt 20	Okt 20	80-100	13	100	7,692307692	61,53846154	30	12,16868617	50	235,8575941	345534,0101	5513246,482
68	Hunsrueck	Okt 20	40-60	Okt 20	80-100	15	20	6,666666667	6,666666667	50	17,71466973	70	303,5157208	345440,2456	5513152,717
67	Hunsrueck	0-10	Okt 20	0-10	80-100	19	5,263157895	0	5,263157895	30	9,435840594	50	313,2726503	345346,481	5513152,717
66	Hunsrueck	0-10	20-40	0-10	80-100	18	0	0	0	30	9,701425001	50	348,9144502	345252,7165	5513152,717
221	Hunsrueck	80-100	0-10	60-80	80-100	36	97,22222222	27,77777778	33,33333333	30	10,44543646	50	360,61836	345119,7333	5513176,377
311	Hunsrueck	0-10	60-80	0-10	80-100	29	0	0	0	30	14,03944128	50	287,2177319	345152,2506	5513244,034
72	Hunsrueck	80-100	0-10	60-80	80-100	21	61,9047619	28,57142857	23,80952381	30	18,3646918	70	188,9644684	345252,7165	5513340,246
312	Hunsrueck	80-100	0-10	60-80	80-100	25	88	24	64	30	11,18033989	50	391,4843333	345939,8942	5513792,555
313	Hunsrueck	80-100	0-10	60-80	80-100	33	100	42,42424242	57,57575758	30	10,97733547	50	410,7320466	346019,9901	5513792,555
316	Hunsrueck	80-100	0-10	20-40	60-80	33	24,24242424	18,18181818	6,060606061	15	11,00103301	50	438,5089094	346106,7339	5513850,854
314	Hunsrueck	80-100	0-10	20-40	80-100	37	2,702702703	0	2,702702703	30	13,21029947	50	354,7350006	346106,7339	5513761,073
315	Hunsrueck	80-100	0-10	40-60	80-100	18	27,77777778	22,22222222	5,555555556	30	13,59125536	50	329,3173982	346196,5146	5513761,073
297	Hunsrueck	80-100	0-10	40-60	80-100	39	100	23,07692308	76,92307692	30	10,8043576	50	350,8740716	346244,7396	5513786,732
252	Hunsrueck	Okt 20	60-80	20-40	80-100	25	80	56	8	30	19,36491673	70	122,0510662	344964,7823	5514507,272
96	Hunsrueck	60-80	Okt 20	20-40	60-80	35	94,28571429	57,14285714	34,28571429	30	11,34263912	50	118,2481432	345079,6145	5514349,691
65	Hunsrueck	Okt 20	60-80	20-40	60-80	50	62	0	30	15	9,994386179	50	118,3984409	345104,4698	5514286,318
62	Hunsrueck	0-10	60-80	60-80	80-100	51	1,960784314	0	0	15	8,444745437	50	146,8393404	345104,4698	5514189,505
63	Hunsrueck	0-10	80-100	40-60	40-60	45	11,11111111	2,222222222	6,666666667	30	10,14665193	50	231,9195033	345201,2832	5514189,505
64	Hunsrueck	Okt 20	60-80	20-40	60-80	73	20,54794521	0	20,54794521	15	8,100045098	50	323,6621724	345298,0967	5514189,505
61	Hunsrueck	0-10	60-80	20-40	80-100	35	57,14285714	0	22,85714286	30	11,04421975	50	448,0655222	345394,9101	5514092,691
60	Hunsrueck	80-100	0-10	40-60	80-100	49	79,59183673	0	69,3877551	15	9,298297335	50	362,0034318	345298,0967	5514092,691
59	Hunsrueck	0-10	Okt 20	60-80	60-80	68	17,64705882	4,411764706	8,823529412	15	9,403873448	50	282,9769228	345201,2832	5514092,691
58	Hunsrueck	40-60	20-40	Okt 20	60-80	50	78	2	66	30	9,205144968	50	218,748885	345104,4698	5514092,691
95	Hunsrueck	60-80	20-40	40-60	80-100	35	100	42,85714286	57,14285714	15	13,39133045	70	138,4684192	344997,5726	5514103,566
94	Hunsrueck	20-40	40-60	40-60	80-100	35	100	40	60	15	14,05720605	50	22,46678651	344915,5308	5514021,524
171	Hunsrueck	Okt 20	60-80	Okt 20	40-60	19	100	26,31578947	73,68421053	50	30,61026469	110	75,76995651	344824,711	5514007,02
170	Hunsrueck	0-10	60-80	80-100	40-60	12	100	0	100	15	36,97869985	110	178,1351937	344722,3229	5514003,213
54	Hunsrueck	0-10	60-80	60-80	60-80	83	18,07228916	0	12,04819277	30	10,10596226	50	107,5824345	345007,6564	5513995,878
55	Hunsrueck	0-10	60-80	60-80	80-100	77	19,48051948	0	19,48051948	15	7,140207984	30	204,2174708	345104,4698	5513995,878
56	Hunsrueck	0-10	80-100	Okt 20	0-10	34	55,88235294	11,76470588	41,17647059	30	8,269362306	50	300,9671946	345201,2832	5513995,878
57	Hunsrueck	Okt 20	20-40	20-40	80-100	36	77,77777778	5,555555556	66,66666667	15	10,78192933	50	397,7479237	345298,0967	5513995,878
53	Hunsrueck	0-10	80-100	60-80	60-80	27	74,07407407	3,703703704	11,11111111	15	11,71236471	50	383,8688795	345298,0967	5513899,064
52	Hunsrueck	40-60	20-40	20-40	80-100	78	88,46153846	0	83,33333333	15	6,433656922	50	318,896929	345201,2832	5513899,064
51	Hunsrueck	40-60	Okt 20	40-60	80-100	67	46,26865672	1,492537313	44,7761194	15	9,396656353	50	229,8233549	345104,4698	5513899,064
50	Hunsrueck	0-10	60-80	60-80	80-100	45	20	0	8,888888889	30	11,946852	50	150,6252944	345007,6564	5513899,064
49	Hunsrueck	20-40	40-60	20-40	60-80	53	62,26415094	0	41,50943396	15	8,227313003	50	106,3149373	344910,8429	5513899,064
46	Hunsrueck	0-10	0-10	40-60	80-100	54	57,40740741	11,11111111	38,88888889	15	6,097994309	30	142,9924333	345007,6564	5513802,251
47	Hunsrueck	60-80	Okt 20	20-40	80-100	40	65	2,5	45	15	13,78404875	90	187,3151583	345104,4698	5513802,251
48	Hunsrueck	0-10	80-100	60-80	80-100	45	26,66666667	6,666666667	2,222222222	15	7,567874687	30	261,6730456	345201,2832	5513802,251
45	Hunsrueck	0-10	80-100	40-60	60-80	35	40	0	34,28571429	15	15,6940282	70	180,9114962	345201,2832	5513705,438
44	Hunsrueck	80-100	0-10	40-60	80-100	19	42,10526316	0	5,263157895	15	7,694837641	30	133,0147174	345106,1304	5513705,438
43	Hunsrueck	0-10	60-80	40-60	60-80	31	51,61290323	6,451612903	29,03225806	15	15,88601874	90	51,36292516	345007,6564	5513705,438
93	Hunsrueck	0-10	0-10	20-40	80-100	11	100	63,63636364	36,36363636	30	31,42089635	110	72,1545934	344915,5308	5513693,356
97	Hunsrueck	40-60	Okt 20	40-60	80-100	29	44,82758621	0	37,93103448	15	5,263968048	30	86,45137183	345051,3203	5513612,356
98	Hunsrueck	0-10	80-100	60-80	60-80	37	24,32432432	0	24,32432432	15	5,198752449	30	116,1472586	345136,0553	5513612,356
99	Hunsrueck	0-10	60-80	80-100	80-100	25	40	0	20	15	0	15	87,88073005	345220,7903	5513612,356
114	Hunsrueck	80-100	0-10	Okt 20	80-100	16	100	6,25	87,5	40	28,9521876	90	215,4515216	345113,3301	5513333,576
113	Hunsrueck	80-100	0-10	Okt 20	80-100	25	100	20	64	15	20,58923667	70	273,4000889	345017,1237	5513333,576
112	Hunsrueck	80-100	0-10	Okt 20	80-100	23	100	4,347826087	82,60869565	30	13,81698559	50	333,6488899	344920,9173	5513333,576
108	Hunsrueck	60-80	Okt 20	20-40	60-80	31	96,77419355	12,90322581	83,87096774	30	12,23866603	50	452,1684824	344824,711	5513237,369
109	Hunsrueck	80-100	0-10	20-40	60-80	31	100	0	93,5483871	15	17,01359355	70	409,4515059	344920,9173	5513237,369
110	Hunsrueck	80-100	0-10	20-40	80-100	26	100	3,846153846	57,69230769	15	11,87919966	50	347,5786983	345017,1237	5513237,369
247	Hunsrueck	0-10	80-100	Okt 20	80-100	23	17,39130435	0	8,695652174	30	22,85458413	90	440,8946389	345922,7637	5513857,396
246	Hunsrueck	0-10	80-100	20-40	80-100	28	42,85714286	0	10,71428571	30	23,13121073	90	411,7289807	345833,8623	5513857,396
248	Hunsrueck	0-10	80-100	0-10	80-100	32	43,75	34,375	6,25	15	12,00533316	50	489,4668476	345744,9609	5513946,298
249	Hunsrueck	20-40	Okt 20	60-80	80-100	49	4,081632653	0	4,081632653	30	8,35286826	50	498,6363386	345833,8623	5513946,298
250	Hunsrueck	80-100	0-10	Okt 20	80-100	33	72,72727273	30,3030303	42,42424242	30	11,64296836	50	584,1649492	345656,0594	5514035,199
251	Hunsrueck	0-10	80-100	40-60	60-80	23	56,52173913	0	8,695652174	15	16,07787373	70	514,9889337	345478,2566	5514124,101
111	Hunsrueck	80-100	0-10	60-80	80-100	45	100	0	100	15	8,502821873	50	552,4798403	344536,0918	5513333,576
40	Hunsrueck	0-10	20-40	0-10	80-100	22	0	0	0	40	15,40225429	50	435,9174783	344678,096	5513347,857
41	Hunsrueck	20-40	20-40	Okt 20	80-100	22	13,63636364	0	13,63636364	30	18,89822365	70	383,6212462	344760,0874	5513347,857
39	Hunsrueck	20-40	0-10	40-60	80-100	37	32,43243243	0	32,43243243	30	11,06390121	50	492,2767411	344667,5797	5513281,809
107	Hunsrueck	80-100	0-10	20-40	60-80	29	100	0	100	30	10,17095255	50	614,5385515	344536,0918	5513237,369
102	Hunsrueck	80-100	0-10	40-60	80-100	40	95	0	95	30	9,510453089	50	684,5382548	344536,0918	5513141,163
103	Hunsrueck	80-100	0-10	Okt 20	80-100	24	100	4,166666667	91,66666667	30	12,03858531	50	626,3765031	344632,2982	5513141,163
104	Hunsrueck	80-100	0-10	20-40	80-100	49	100	48,97959184	14,28571429	15	8,794227389	50	578,4580872	344728,5046	5513141,163
105	Hunsrueck	80-100	0-10	20-40	80-100	32	100	56,25	0	30	10,92034946	50	543,4991513	344824,711	5513141,163
106	Hunsrueck	Okt 20	0-10	60-80	60-80	51	25,49019608	3,921568627	0	15	15,19287759	70	481,8975123	344920,9173	5513141,163
199	Hunsrueck	0-10	80-100	0-10	20-40	19	0	0	0	30	12,28915749	70	743,4046071	344602,839	5513021,512
100	Hunsrueck	0-10	80-100	60-80	40-60	12	0	0	0	30	12,3091491	50	708,3740879	344632,2982	5513044,957
101	Hunsrueck	0-10	80-100	80-100	0-10	11	27,27272727	0	0	15	0	15	656,7795116	344723,0419	5513057,636
200	Hunsrueck	0-10	80-100	20-40	60-80	28	0	0	0	50	18,25741858	70	601,4580921	344883,2398	5513021,512
196	Hunsrueck	0-10	80-100	20-40	80-100	38	2,631578947	0	0	30	14,26232591	70	786,9169142	344696,3059	5512928,045
197	Hunsrueck	0-10	80-100	60-80	40-60	25	0	0	0	30	10,87044924	50	731,3412015	344789,7728	5512928,045
198	Hunsrueck	0-10	60-80	40-60	80-100	24	0	0	0	30	14,79326129	70	681,603055	344883,2398	5512928,045
195	Hunsrueck	0-10	80-100	20-40	40-60	31	32,25806452	0	3,225806452	15	9,025054731	50	764,7782313	344883,2398	5512834,578
194	Hunsrueck	0-10	60-80	0-10	60-80	51	0	0	0	30	10,58671013	50	802,459491	344764,0219	5512859,401
192	Hunsrueck	0-10	0-10	Okt 20	80-100	73	4,109589041	0	0	30	10,55805866	50	850,094637	344883,2398	5512741,112
193	Hunsrueck	0-10	20-40	0-10	80-100	56	1,785714286	0	0	30	11,77129184	50	818,4471845	344976,7067	5512741,112
191	Hunsrueck	0-10	Okt 20	0-10	80-100	58	17,24137931	0	0	15	7,191949522	30	908,3518442	344976,7067	5512647,645
218	Hunsrueck	80-100	Okt 20	60-80	80-100	34	100	50	11,76470588	30	12,68710238	50	449,8736459	345119,7333	5513084,656
245	Hunsrueck	40-60	20-40	20-40	80-100	22	59,09090909	4,545454545	0	30	11,58677033	50	235,4812415	345578,3348	5513634,978
243	Hunsrueck	60-80	40-60	0-10	80-100	23	100	0	91,30434783	30	9,330344901	50	176,0929643	345578,3348	5513543,258
244	Hunsrueck	80-100	0-10	60-80	80-100	44	100	36,36363636	63,63636364	15	15,26501271	70	118,6455682	345670,4233	5513554,078
282	Hunsrueck	0-10	40-60	60-80	Okt 20	26	19,23076923	0	3,846153846	15	7,557472105	30	140,4798381	345779,6982	5513591,163
288	Hunsrueck	Okt 20	20-40	60-80	60-80	45	95,55555556	0	20	15	8,453676506	50	211,0679137	345789,9968	5513661,552
289	Hunsrueck	0-10	Okt 20	60-80	60-80	44	27,27272727	0	13,63636364	30	8,310663315	50	251,5692831	345884,7212	5513661,552
290	Hunsrueck	80-100	0-10	60-80	80-100	75	98,66666667	1,333333333	84	15	6,677918433	30	281,7369482	345979,4456	5513661,552
291	Hunsrueck	0-10	Okt 20	80-100	60-80	32	15,625	0	12,5	15	8,89000889	50	285,1389102	346074,17	5513661,552
292	Hunsrueck	0-10	Okt 20	80-100	80-100	53	3,773584906	0	1,886792453	30	8,975050081	50	228,4880144	346165,4292	5513648,747
287	Hunsrueck	60-80	0-10	80-100	80-100	54	35,18518519	0	29,62962963	30	8,345379135	50	131,8255538	346263,6189	5513566,828
286	Hunsrueck	0-10	0-10	80-100	60-80	101	20,79207921	0	16,83168317	15	6,671574101	30	153,2247163	346168,8944	5513566,828
285	Hunsrueck	0-10	0-10	80-100	80-100	78	16,66666667	0	0	15	7,425958197	30	194,6628919	346074,17	5513566,828
284	Hunsrueck	80-100	0-10	40-60	80-100	69	72,46376812	0	60,86956522	15	6,37690847	30	188,0531869	345979,4456	5513566,828
283	Hunsrueck	0-10	80-100	60-80	60-80	17	23,52941176	0	11,76470588	15	7,388882746	30	182,9859297	345884,7212	5513566,828
276	Hunsrueck	60-80	Okt 20	60-80	60-80	41	46,34146341	0	24,3902439	30	9,50128361	50	96,42469455	345979,4456	5513472,103
277	Hunsrueck	40-60	0-10	40-60	80-100	61	62,29508197	0	24,59016393	15	8,1557583	50	108,7536763	346074,17	5513472,103
278	Hunsrueck	80-100	0-10	60-80	80-100	71	77,46478873	4,225352113	63,38028169	15	7,277898518	30	87,41922682	346168,8944	5513472,103
219	Hunsrueck	80-100	0-10	Okt 20	80-100	16	100	18,75	31,25	15	13,84061054	50	413,6936034	345581,6841	5513072,813
220	Hunsrueck	0-10	20-40	40-60	40-60	12	16,66666667	0	16,66666667	30	6,784005253	30	378,4503632	345670,055	5513084,656
215	Hunsrueck	0-10	60-80	Okt 20	80-100	24	8,333333333	0	4,166666667	30	12,70484331	50	416,425145	345718,6595	5513040,92
214	Hunsrueck	0-10	80-100	Okt 20	80-100	19	0	0	0	50	26,74877709	90	441,8662014	345630,3665	5513028,432
213	Hunsrueck	0-10	80-100	20-40	80-100	41	19,51219512	19,51219512	0	30	13,18605139	50	515,8045807	345630,28	5512952,54
212	Hunsrueck	0-10	80-100	20-40	80-100	11	100	36,36363636	63,63636364	50	18,58640755	70	516,6262118	345541,9004	5512952,54
206	Hunsrueck	0-10	40-60	40-60	80-100	45	0	0	0	50	18,79380405	90	592,3766171	345453,5209	5512864,161
211	Hunsrueck	0-10	80-100	0-10	80-100	26	11,53846154	0	11,53846154	30	13,56465997	70	504,1137229	345453,5209	5512952,54
210	Hunsrueck	0-10	80-100	Okt 20	80-100	13	0	0	0	30	21,2660196	70	506,9324759	345365,1413	5512952,54
209	Hunsrueck	0-10	80-100	80-100	80-100	25	0	0	0	30	19,9728983	70	524,8355087	345276,7618	5512952,54
205	Hunsrueck	0-10	80-100	40-60	80-100	55	0	0	0	15	17,88383767	90	621,1647035	345189,4078	5512881,305
208	Hunsrueck	0-10	80-100	60-80	80-100	25	0	0	0	15	18,58090418	70	556,3685595	345188,3823	5512952,54
207	Hunsrueck	0-10	80-100	60-80	80-100	38	5,263157895	0	2,631578947	15	9,774302244	50	583,273424	345100,0027	5512952,54
204	Hunsrueck	0-10	80-100	0-10	80-100	31	0	0	0	50	17,91407208	70	670,2115542	345100,0027	5512864,161
203	Hunsrueck	Okt 20	80-100	40-60	80-100	30	0	0	0	50	23,10707211	70	753,9510805	345100,0027	5512775,781
202	Hunsrueck	80-100	0-10	Okt 20	80-100	35	100	77,14285714	22,85714286	30	15,59465541	70	865,8335427	345059,1837	5512671,325
201	Hunsrueck	0-10	80-100	Okt 20	80-100	33	100	72,72727273	27,27272727	15	8,72832814	50	902,7933877	345091,2358	5512617,222
216	Hunsrueck	20-40	Okt 20	60-80	80-100	63	11,11111111	4,761904762	1,587301587	15	12,7277008	50	326,193586	345807,039	5513129,299
217	Hunsrueck	40-60	20-40	60-80	80-100	37	10,81081081	8,108108108	0	15	14,87939503	70	278,7961046	345895,4186	5513129,299
227	Hunsrueck	80-100	Okt 20	20-40	80-100	29	100	51,72413793	48,27586207	30	11,88512337	50	235,5867507	346128,6565	5513176,377
226	Hunsrueck	80-100	Okt 20	60-80	80-100	28	100	46,42857143	53,57142857	30	15,21016786	70	206,835995	346036,9362	5513176,377
225	Hunsrueck	80-100	Okt 20	40-60	80-100	42	100	42,85714286	57,14285714	30	13,63888426	70	216,5325995	345945,2159	5513176,377
224	Hunsrueck	80-100	0-10	40-60	80-100	29	100	48,27586207	48,27586207	30	12,19959218	50	260,416648	345853,4956	5513176,377
223	Hunsrueck	80-100	0-10	Okt 20	80-100	20	100	40	55	30	21,35384841	70	281,6969029	345764,4187	5513176,377
222	Hunsrueck	80-100	0-10	Okt 20	80-100	20	100	65	35	30	13,42376134	50	288,7168047	345670,055	5513176,377
228	Hunsrueck	60-80	Okt 20	0-10	80-100	41	100	68,29268293	31,70731707	30	11,73253762	50	190,2125263	345761,7753	5513268,097
229	Hunsrueck	80-100	0-10	Okt 20	80-100	17	100	35,29411765	64,70588235	15	12,13435812	50	196,2972631	345853,4956	5513268,097
230	Hunsrueck	60-80	20-40	20-40	80-100	35	100	68,57142857	31,42857143	30	13,56280133	70	132,6731005	345945,2159	5513268,097
231	Hunsrueck	80-100	0-10	Okt 20	80-100	34	100	47,05882353	52,94117647	15	10,99039444	50	116,1762186	346036,9362	5513268,097
238	Hunsrueck	60-80	0-10	Okt 20	80-100	45	100	31,11111111	68,88888889	15	11,65908845	50	71,71584644	345945,2159	5513359,817
237	Hunsrueck	60-80	Okt 20	Okt 20	80-100	21	100	42,85714286	57,14285714	30	12,13515162	50	153,9831122	345850,8835	5513351,658
236	Hunsrueck	40-60	20-40	0-10	80-100	22	95,45454545	36,36363636	59,09090909	30	20,86858489	70	99,81970359	345761,7753	5513359,817
235	Hunsrueck	60-80	0-10	Okt 20	80-100	60	98,33333333	35	63,33333333	15	10,80907758	70	118,7371185	345670,055	5513359,817
240	Hunsrueck	40-60	Okt 20	20-40	80-100	46	100	30,43478261	69,56521739	15	11,57886213	50	68,60683243	345670,055	5513451,537
241	Hunsrueck	0-10	80-100	40-60	80-100	29	100	41,37931034	58,62068966	15	12,32013451	50	32,40664032	345761,2616	5513433,852
242	Hunsrueck	60-80	0-10	20-40	80-100	52	92,30769231	5,769230769	71,15384615	15	13,95559647	70	115,165374	345853,4956	5513451,537
271	Hunsrueck	80-100	0-10	60-80	80-100	34	41,17647059	2,941176471	38,23529412	30	15,42043	70	60,88111502	346074,17	5513377,379
272	Hunsrueck	20-40	20-40	60-80	80-100	36	47,22222222	0	41,66666667	30	8,090509824	50	98,75148714	346168,8944	5513377,379
273	Hunsrueck	60-80	Okt 20	20-40	80-100	59	55,93220339	1,694915254	44,06779661	15	10,2560726	50	60,43193832	346263,6189	5513377,379
279	Hunsrueck	0-10	Okt 20	Okt 20	80-100	54	5,555555556	0	1,851851852	30	9,01121283	50	102,5570499	346324,3549	5513504,849
280	Hunsrueck	80-100	0-10	0-10	80-100	74	87,83783784	2,702702703	82,43243243	15	9,24190511	50	115,7059834	346358,3433	5513472,103
281	Hunsrueck	0-10	80-100	0-10	80-100	62	93,5483871	0	1,612903226	15	15,49125067	50	207,7953139	346453,0677	5513472,103
296	Hunsrueck	20-40	60-80	60-80	80-100	131	100	3,053435115	0	15	5,183933352	30	211,0533477	346848,1134	5512722,734
300	Hunsrueck	40-60	40-60	60-80	60-80	28	100	42,85714286	0	15	9,063269672	50	523,6207909	347423,8783	5513074,019
302	Hunsrueck	0-10	60-80	0-10	80-100	30	0	0	0	30	10,9649389	50	597,4086615	347505,0495	5513056,442
304	Hunsrueck	0-10	80-100	Okt 20	80-100	21	4,761904762	4,761904762	0	30	13,02927108	50	620,4379031	347505,0495	5513135,971
305	Hunsrueck	0-10	80-100	80-100	60-80	18	22,22222222	0	0	30	15,36058959	50	695,539377	347584,5787	5513135,971
309	Hunsrueck	0-10	80-100	80-100	40-60	12	58,33333333	0	0	15	10,96654693	50	709,1781836	347613,3646	5513084,085
308	Hunsrueck	20-40	40-60	40-60	80-100	33	100	3,03030303	0	15	12,62063006	50	626,765187	347548,0903	5512971,55
306	Hunsrueck	0-10	0-10	Okt 20	80-100	37	2,702702703	2,702702703	0	30	9,048169393	50	586,6886246	347509,2819	5512888,03
307	Hunsrueck	60-80	20-40	40-60	80-100	41	100	60,97560976	0	15	10,45460571	50	704,4379073	347627,7989	5512908,16
301	Hunsrueck	0-10	Okt 20	Okt 20	80-100	72	0	0	0	15	8,760194151	50	742,8420189	347664,1079	5512976,912
303	Hunsrueck	0-10	0-10	0-10	80-100	45	13,33333333	13,33333333	0	30	10,8827544	50	753,1338272	347664,1079	5513056,442
253	Hunsrueck	0-10	80-100	40-60	80-100	38	0	0	0	30	12,6164561	50	397,7152999	347297,5286	5512784,792
298	Hunsrueck	80-100	Okt 20	60-80	60-80	24	95,83333333	66,66666667	0	22,5	14,67028941	50	385,9043983	347308,7404	5512897,97
299	Hunsrueck	20-40	60-80	60-80	80-100	25	100	60	0	30	10,63798226	50	505,8888383	347423,8783	5512994,066
293	Hunsrueck	20-40	40-60	60-80	NA	80	100	3,75	0	15	6,037855265	30	164,5140179	346718,578	5512770,691
294	Hunsrueck	Okt 20	80-100	80-100	80-100	76	100	28,94736842	0	15	0	15	207,1255863	346718,578	5512836,329
295	Hunsrueck	20-40	40-60	80-100	80-100	80	100	17,5	0	15	1,677050983	30	191,4589959	346718,578	5512901,968
254	Hunsrueck	0-10	80-100	60-80	40-60	28	67,85714286	0	3,571428571	15	2,834733548	30	182,2523889	346397,2447	5512679,19
255	Hunsrueck	0-10	80-100	40-60	20-40	11	100	0	0	15	0	15	270,3801291	346331,691	5512791,119
275	Hunsrueck	40-60	40-60	40-60	60-80	20	75	0	65	15	20,39091645	70	199,5274698	346547,7921	5513377,379
274	Hunsrueck	0-10	80-100	20-40	80-100	50	68	12	44	15	14,99693846	70	193,7600326	346453,0677	5513377,379
239	Hunsrueck	20-40	40-60	0-10	80-100	56	100	0	1,785714286	15	11,40424562	50	172,9820462	346403,8174	5513359,817
270	Hunsrueck	20-40	40-60	60-80	80-100	51	13,7254902	3,921568627	7,843137255	15	12,46485255	50	112,6666561	346547,7921	5513282,654
234	Hunsrueck	60-80	Okt 20	Okt 20	80-100	50	88	0	6	15	8,464210367	50	117,3044594	346403,8174	5513268,097
233	Hunsrueck	60-80	Okt 20	20-40	80-100	58	98,27586207	0	3,448275862	15	7,493191102	30	179,4453869	346312,0971	5513268,097
232	Hunsrueck	40-60	20-40	60-80	40-60	19	68,42105263	26,31578947	21,05263158	30	15,27525232	50	160,8268942	346225,3283	5513276,722
269	Hunsrueck	40-60	40-60	40-60	80-100	28	85,71428571	10,71428571	50	30	11,41305991	50	172,6470928	346168,8944	5513282,654
265	Hunsrueck	80-100	0-10	80-100	20-40	21	47,61904762	19,04761905	23,80952381	30	16,47870198	70	224,8405358	346263,6189	5513187,93
266	Hunsrueck	0-10	60-80	20-40	80-100	41	48,7804878	4,87804878	41,46341463	15	9,616106915	50	130,117918	346358,3433	5513187,93
267	Hunsrueck	0-10	60-80	40-60	80-100	26	11,53846154	0	3,846153846	30	10,38675192	50	35,40488799	346453,0677	5513187,93
268	Hunsrueck	0-10	60-80	Okt 20	80-100	37	51,35135135	0	43,24324324	30	9,382191936	50	59,34447783	346547,7921	5513187,93
264	Hunsrueck	0-10	80-100	0-10	80-100	29	41,37931034	0	31,03448276	30	8,660254038	50	110,8836605	346547,7921	5513093,206
263	Hunsrueck	0-10	80-100	20-40	80-100	46	8,695652174	0	0	30	9,660917831	50	100,1345355	346453,0677	5513093,206
262	Hunsrueck	0-10	20-40	20-40	80-100	45	0	0	0	30	8,345445743	50	160,3249566	346358,3433	5513093,206
261	Hunsrueck	20-40	40-60	40-60	60-80	75	82,66666667	0	82,66666667	15	8,622722966	50	243,5706995	346263,6189	5513093,206
260	Hunsrueck	80-100	0-10	60-80	80-100	25	96	16	56	30	18,02313328	70	327,8590962	346168,8944	5513093,206
258	Hunsrueck	0-10	60-80	20-40	80-100	33	30,3030303	27,27272727	3,03030303	30	9,439801295	50	276,6501655	346263,6189	5512998,481
259	Hunsrueck	20-40	40-60	60-80	60-80	27	92,59259259	14,81481481	22,22222222	30	13,48735823	70	182,8662911	346358,3433	5512998,481
257	Hunsrueck	20-40	40-60	80-100	80-100	17	100	17,64705882	70,58823529	30	16,39920192	50	190,8548722	346358,3433	5512903,757
256	Hunsrueck	0-10	0-10	0-10	80-100	104	0	0	0	15	9,868321803	50	281,9943544	346263,6189	5512903,757
335	Hunsrueck	80-100	0-10	0-10	80-100	11	72,72727273	0	72,72727273	15	26,38870282	90	874,273609	343970,6467	5514515,594
336	Hunsrueck	80-100	0-10	Okt 20	80-100	17	70,58823529	0	70,58823529	15	16,01355125	50	881,5249458	343970,6467	5514603,305
353	Hunsrueck	80-100	0-10	Okt 20	80-100	31	100	0	100	15	7,12786445	30	963,2401845	343951,3403	5514847,688
354	Hunsrueck	80-100	0-10	Okt 20	60-80	18	22,22222222	0	22,22222222	50	17,6128481	70	867,2629116	343995,3395	5514663,39
355	Hunsrueck	40-60	40-60	Okt 20	60-80	27	7,407407407	0	7,407407407	30	7,885397084	50	889,8002723	343995,3395	5514752,876
356	Hunsrueck	80-100	0-10	Okt 20	60-80	25	100	0	100	15	7,141428429	30	909,3892379	344017,0634	5514864,26
357	Hunsrueck	0-10	80-100	80-100	20-40	5	100	0	100	30	10,95445115	50	694,4634092	344211,3903	5514772,382
358	Hunsrueck	20-40	40-60	60-80	40-60	11	100	0	100	30	11,13960992	50	621,3327732	344292,5992	5514772,382
359	Hunsrueck	Okt 20	60-80	Okt 20	60-80	23	91,30434783	8,695652174	0	30	8,358328785	50	446,9326698	344457,3285	5514710,225
360	Hunsrueck	20-40	40-60	0-10	60-80	21	14,28571429	9,523809524	0	30	15,8113883	70	200,0431678	344675,9804	5514594,74
361	Hunsrueck	Okt 20	60-80	0-10	60-80	22	0	0	0	30	14,43188209	70	390,342705	344505,2818	5514680,089
362	Hunsrueck	40-60	40-60	Okt 20	40-60	15	13,33333333	0	0	30	10,08298897	50	318,9932335	344590,6311	5514680,089
363	Hunsrueck	20-40	60-80	0-10	60-80	18	0	0	0	30	10,45141264	50	581,001386	344334,5833	5514765,439
364	Hunsrueck	80-100	0-10	20-40	80-100	21	100	90,47619048	9,523809524	30	13,19271083	50	196,4617351	344803,6129	5514679,041
370	Hunsrueck	60-80	20-40	0-10	20-40	7	28,57142857	0	28,57142857	50	16,32993162	70	566,0311433	345924,7417	5513991,372
371	Hunsrueck	Okt 20	60-80	Okt 20	40-60	20	10	0	10	30	21,79449472	70	600,7763092	346019,6371	5513991,372
372	Hunsrueck	20-40	40-60	Okt 20	60-80	22	0	0	0	30	14,54951242	70	571,4104289	346114,5325	5513991,372
373	Hunsrueck	60-80	0-10	20-40	60-80	25	0	0	0	30	13,12757911	70	629,4031884	345734,9509	5514086,268
374	Hunsrueck	40-60	20-40	0-10	60-80	19	5,263157895	0	5,263157895	30	21,7205807	90	635,9942242	345829,8463	5514086,268
375	Hunsrueck	60-80	Okt 20	0-10	40-60	12	16,66666667	0	0	30	28,71951612	110	653,579378	345915,5812	5514085,994
376	Hunsrueck	60-80	20-40	Okt 20	80-100	17	29,41176471	0	29,41176471	30	14,6966883	70	670,255794	346025,6209	5514068,007
380	Hunsrueck	20-40	40-60	Okt 20	60-80	18	38,88888889	16,66666667	11,11111111	30	21,88800967	110	724,297317	345734,9509	5514181,163
381	Hunsrueck	40-60	40-60	Okt 20	60-80	14	14,28571429	0	14,28571429	50	18,12653934	70	730,0321111	345829,8463	5514181,163
382	Hunsrueck	40-60	20-40	0-10	60-80	28	7,142857143	0	0	30	8,347210667	50	747,8619118	345924,7417	5514181,163
388	Hunsrueck	80-100	Okt 20	Okt 20	80-100	17	29,41176471	11,76470588	17,64705882	30	24,23081412	110	824,2665766	345829,8463	5514276,059
317	Hunsrueck	0-10	80-100	0-10	0-10	5	100	0	100	30	8,215838363	30	959,0136401	343947,4511	5514147,602
326	Hunsrueck	20-40	60-80	0-10	40-60	9	88,88888889	0	88,88888889	50	17,5	50	1229,937357	343666,8828	5514131,786
327	Hunsrueck	0-10	40-60	0-10	60-80	10	0	0	0	50	13,49897115	70	1139,023565	343762,1871	5514131,786
328	Hunsrueck	20-40	60-80	0-10	60-80	11	27,27272727	0	18,18181818	50	15,50659684	70	1205,879998	343666,8828	5514227,09
329	Hunsrueck	Okt 20	80-100	0-10	60-80	10	10	0	10	30	11,65475582	50	1113,002852	343762,1871	5514227,09
330	Hunsrueck	80-100	0-10	Okt 20	60-80	11	100	0	90,90909091	30	7,567874687	30	1020,573344	343857,4914	5514227,09
331	Hunsrueck	60-80	0-10	0-10	80-100	31	90,32258065	16,12903226	74,19354839	30	12,02595759	50	1208,407945	343653,6195	5514281,502
337	Hunsrueck	60-80	Okt 20	20-40	60-80	23	100	0	100	30	13,96989988	70	957,8209272	343912,0824	5514267,52
319	Hunsrueck	80-100	60-80	40-60	60-80	8	100	12,5	87,5	50	20,70196678	90	1115,536509	343785,3694	5513972,993
320	Hunsrueck	80-100	60-80	60-80	20-40	5	100	0	100	50	16,73320053	70	1027,831908	343873,1129	5513972,993
365	Hunsrueck	80-100	Okt 20	0-10	60-80	37	100	54,05405405	43,24324324	30	7,466139782	30	332,1851882	345165,9831	5514570,312
321	Hunsrueck	80-100	0-10	80-100	40-60	6	100	0	100	50	19,08315138	70	940,134565	343960,8564	5513972,993
366	Hunsrueck	80-100	0-10	0-10	60-80	59	100	6,779661017	93,22033898	30	11,12203178	50	183,2941417	345130,0135	5514390,827
367	Hunsrueck	60-80	40-60	40-60	Okt 20	17	94,11764706	35,29411765	52,94117647	30	13,89297326	50	241,0581072	345130,0135	5514470,515
369	Hunsrueck	Okt 20	20-40	20-40	40-60	27	62,96296296	3,703703704	3,703703704	30	10,64514388	50	194,9913872	345160,9789	5514363,824
322	Hunsrueck	80-100	40-60	60-80	40-60	7	100	42,85714286	57,14285714	30	19,02379462	70	1028,85532	343873,1129	5514060,736
323	Hunsrueck	60-80	0-10	60-80	40-60	15	100	0	100	15	5,277986629	30	941,2533336	343960,8564	5514060,736
389	Hunsrueck	20-40	60-80	0-10	60-80	30	23,33333333	0	0	30	11,14172029	50	380,7280736	345355,3693	5514370,954
390	Hunsrueck	80-100	20-40	0-10	40-60	33	24,24242424	3,03030303	3,03030303	30	14,76296297	70	473,2617735	345450,2647	5514370,954
391	Hunsrueck	20-40	0-10	0-10	80-100	31	22,58064516	0	0	30	16,61065858	70	568,1875463	345546,6119	5514372,026
392	Hunsrueck	20-40	40-60	0-10	40-60	41	58,53658537	0	31,70731707	30	12,68641486	50	651,8586928	345634,8942	5514343,492
393	Hunsrueck	80-100	Okt 20	Okt 20	40-60	39	76,92307692	2,564102564	2,564102564	30	11,26601424	50	332,8701293	345260,4739	5514465,849
394	Hunsrueck	60-80	Okt 20	0-10	60-80	34	76,47058824	5,882352941	23,52941176	15	14,87320144	50	414,5058347	345355,3693	5514465,849
395	Hunsrueck	20-40	0-10	0-10	20-40	28	35,71428571	0	7,142857143	30	12,25149813	50	500,8372263	345450,2647	5514465,849
324	Hunsrueck	80-100	0-10	0-10	80-100	36	100	11,11111111	88,88888889	30	11,73365124	50	1172,29886	343728,2104	5514016,619
396	Hunsrueck	Okt 20	40-60	0-10	Okt 20	22	27,27272727	0	0	30	18,21736244	70	589,8059372	345545,1601	5514465,849
325	Hunsrueck	80-100	0-10	0-10	80-100	19	100	0	94,73684211	30	16,50358813	90	928,7768312	343965,492	5514186,767
318	Hunsrueck	80-100	0-10	40-60	40-60	5	100	20	80	50	8,94427191	50	947,1779153	343960,8564	5513885,249
332	Hunsrueck	0-10	0-10	0-10	80-100	20	0	0	0	70	17,04483252	90	1146,359521	343707,514	5514340,172
333	Hunsrueck	0-10	80-100	0-10	60-80	26	50	3,846153846	46,15384615	40	18,52337401	70	1050,880284	343795,2249	5514427,883
338	Hunsrueck	80-100	Okt 20	0-10	80-100	38	100	65,78947368	34,21052632	30	12,54295606	50	1030,813909	343821,739	5514357,864
339	Hunsrueck	40-60	0-10	0-10	80-100	34	94,11764706	35,29411765	58,82352941	30	15,44930183	70	941,2487195	343912,0824	5514357,864
340	Hunsrueck	80-100	40-60	0-10	80-100	28	89,28571429	60,71428571	28,57142857	30	10,81958835	50	1045,049935	343803,3216	5514577,339
341	Hunsrueck	0-10	80-100	0-10	80-100	22	9,090909091	0	9,090909091	30	17,36574974	70	1114,094815	343740,8948	5514639,765
342	Hunsrueck	80-100	0-10	0-10	80-100	39	97,43589744	48,71794872	48,71794872	15	9,688118967	50	959,9546563	343890,8081	5514596,794
343	Hunsrueck	80-100	0-10	0-10	80-100	21	100	28,57142857	71,42857143	30	15,28693809	70	1220,020445	343627,373	5514402,15
344	Hunsrueck	80-100	Okt 20	0-10	80-100	24	100	79,16666667	20,83333333	30	5,646597026	50	1217,098148	343627,373	5514494,32
345	Hunsrueck	80-100	0-10	0-10	80-100	15	60	13,33333333	46,66666667	30	14,90445763	70	1124,93	343719,543	5514494,32
346	Hunsrueck	80-100	0-10	Okt 20	80-100	21	85,71428571	14,28571429	71,42857143	30	20,34523461	90	1221,145585	343627,373	5514586,49
347	Hunsrueck	80-100	20-40	0-10	80-100	18	72,22222222	0	33,33333333	30	16,61019846	70	1232,094072	343627,373	5514678,661
349	Hunsrueck	80-100	0-10	0-10	80-100	17	100	17,64705882	41,17647059	70	25,55271368	90	1160,19192	343719,543	5514770,831
350	Hunsrueck	80-100	Okt 20	0-10	80-100	36	97,22222222	86,11111111	11,11111111	15	13,11351538	90	1074,056683	343788,864	5514685,212
351	Hunsrueck	80-100	0-10	0-10	80-100	31	93,5483871	0	93,5483871	15	10,23645184	50	1013,664361	343870,1021	5514766,45
352	Hunsrueck	80-100	0-10	0-10	80-100	36	97,22222222	0	97,22222222	15	10,75336787	70	1039,009221	343870,1021	5514847,688
368	Hunsrueck	0-10	80-100	0-10	60-80	39	17,94871795	2,564102564	0	30	14,209964	50	252,1949155	345238,466	5514286,337
377	Hunsrueck	0-10	60-80	20-40	40-60	20	60	10	15	30	20,80454151	70	473,5874709	345450,2647	5514181,163
378	Hunsrueck	0-10	80-100	20-40	20-40	24	87,5	0	0	30	14,16133745	50	566,8493706	345545,1601	5514181,163
379	Hunsrueck	0-10	Okt 20	Okt 20	60-80	24	8,333333333	0	4,166666667	40	13,58681159	70	660,5767189	345640,0555	5514181,163
383	Hunsrueck	0-10	60-80	80-100	40-60	27	37,03703704	3,703703704	22,22222222	30	17,72293892	90	368,921294	345355,3693	5514276,059
384	Hunsrueck	0-10	Okt 20	Okt 20	40-60	25	36	0	0	30	12,20314167	50	463,8165169	345450,2647	5514276,059
385	Hunsrueck	0-10	80-100	Okt 20	80-100	31	29,03225806	0	0	30	17,22869574	70	558,711802	345545,1601	5514276,059
386	Hunsrueck	0-10	80-100	40-60	60-80	17	64,70588235	0	11,76470588	30	13,74665735	70	653,6071222	345640,0555	5514276,059
387	Hunsrueck	0-10	0-10	0-10	80-100	28	7,142857143	0	0	30	12,26363834	50	748,5024642	345734,9509	5514276,059
334	Hunsrueck	0-10	80-100	40-60	60-80	19	21,05263158	0	21,05263158	70	26,52925121	90	963,3202554	343882,9358	5514427,883
348	Hunsrueck	80-100	0-10	0-10	60-80	18	100	16,66666667	83,33333333	30	8,786687792	50	1141,137768	343719,543	5514678,661
13	Palatinate	20-40	20-40	60-80	60-80	23	69,56521739	4,347826087	26,08695652	30	18,64214699	90	161,3927952	421173,6887	5503471,783
14	Palatinate	0-10	80-100	20-40	20-40	13	53,84615385	0	46,15384615	50	27,09196115	90	217,7964374	421265,0475	5503471,783
11	Palatinate	80-100	0-10	80-100	20-40	12	100	33,33333333	66,66666667	50	16,43974305	70	171,2681914	421265,0475	5503380,424
12	Palatinate	80-100	0-10	80-100	20-40	12	100	0	83,33333333	30	27,99824129	90	250,2817856	421356,4063	5503380,424
20	Palatinate	80-100	Okt 20	40-60	60-80	80	100	1,25	93,75	15	7,114568758	50	250,4913223	421457,0077	5503399,598
21	Palatinate	80-100	0-10	80-100	0-10	22	100	4,545454545	86,36363636	15	4,413674148	30	267,3031025	421545,5208	5503399,598
120	Palatinate	0-10	60-80	40-60	20-40	22	68,18181818	0	9,090909091	15	9,594032236	50	103,751431	421545,236	5503194,852
119	Palatinate	60-80	20-40	40-60	40-60	45	100	20	4,444444444	15	5,799686512	30	46,15106752	421458,5445	5503194,852
118	Palatinate	Okt 20	60-80	Okt 20	60-80	32	100	62,5	3,125	15	3,689020326	30	92,33803833	421371,8531	5503194,852
7	Palatinate	80-100	Okt 20	80-100	40-60	18	94,44444444	16,66666667	27,77777778	15	22,54987211	90	193,2417145	421265,0475	5503197,706
6	Palatinate	80-100	0-10	Okt 20	80-100	24	100	0	33,33333333	15	16,50510461	70	147,7116744	421173,6887	5503197,706
5	Palatinate	80-100	Okt 20	20-40	60-80	15	100	33,33333333	66,66666667	30	12,84523258	50	130,8585032	421082,3299	5503197,706
4	Palatinate	40-60	40-60	60-80	40-60	15	66,66666667	6,666666667	60	30	10,49943309	50	170,6517503	420990,9711	5503197,706
99	Palatinate	80-100	Okt 20	80-100	0-10	35	100	20	77,14285714	15	0	15	213,7486758	420938,7701	5502935,648
95	Palatinate	80-100	Okt 20	60-80	0-10	17	88,23529412	29,41176471	23,52941176	15	3,638034376	30	220,0176927	420849,9076	5502846,786
57	Palatinate	0-10	80-100	Okt 20	40-60	11	0	0	0	30	6,067798762	30	274,2472589	420795,4947	5502857,885
92	Palatinate	80-100	0-10	80-100	0-10	41	97,56097561	26,82926829	26,82926829	15	2,342606428	30	287,5990366	420761,0452	5502757,923
56	Palatinate	0-10	80-100	Okt 20	40-60	16	0	0	0	50	12,89379696	50	345,268582	420703,5925	5502765,983
55	Palatinate	80-100	Okt 20	20-40	60-80	13	38,46153846	0	38,46153846	50	16,34954716	50	353,7449459	420703,5925	5502674,081
54	Palatinate	80-100	0-10	Okt 20	80-100	17	94,11764706	0	82,35294118	30	13,04686124	50	443,8391929	420611,6904	5502674,081
51	Palatinate	80-100	Okt 20	20-40	60-80	21	100	0	90,47619048	15	12,80345935	50	555,4818317	420519,7883	5502582,178
49	Palatinate	80-100	0-10	Okt 20	60-80	20	90	0	85	30	15,83425667	70	590,1433377	420519,7883	5502490,276
47	Palatinate	80-100	Okt 20	Okt 20	60-80	18	100	0	100	30	14,49870402	50	636,2941562	420519,7883	5502398,374
48	Palatinate	80-100	0-10	Okt 20	80-100	34	100	0	73,52941176	30	11,60858985	50	562,2459519	420611,6904	5502398,374
50	Palatinate	80-100	0-10	20-40	60-80	19	94,73684211	0	89,47368421	30	12,75614747	50	509,4304823	420611,6904	5502490,276
52	Palatinate	80-100	0-10	Okt 20	80-100	18	100	16,66666667	83,33333333	15	14,50715397	50	468,8393356	420611,6904	5502582,178
53	Palatinate	80-100	0-10	20-40	40-60	40	97,5	40	47,5	30	9,573434129	50	384,6460453	420703,5925	5502582,178
93	Palatinate	80-100	0-10	60-80	0-10	50	100	62	30	15	6,299497874	50	198,7614629	420849,9076	5502757,923
96	Palatinate	80-100	Okt 20	80-100	0-10	31	100	83,87096774	0	15	5,111656508	30	144,892251	420938,7701	5502846,786
3	Palatinate	60-80	0-10	40-60	20-40	19	36,84210526	0	26,31578947	15	19,78318147	70	112,7390104	420899,6123	5503197,706
1	Palatinate	80-100	0-10	Okt 20	60-80	17	94,11764706	5,882352941	88,23529412	30	17,32581379	70	221,5852924	421082,3299	5503106,348
70	Palatinate	80-100	0-10	20-40	80-100	42	100	52,38095238	42,85714286	15	8,478982693	50	246,9723712	421240,7369	5502597,108
67	Palatinate	80-100	0-10	80-100	40-60	23	100	26,08695652	52,17391304	15	16,46651891	50	266,381494	421149,2771	5502505,649
109	Palatinate	80-100	0-10	40-60	80-100	41	100	26,82926829	48,7804878	15	9,287087811	50	244,0049849	421060,017	5502508,53
110	Palatinate	20-40	60-80	80-100	20-40	16	93,75	56,25	6,25	15	6,046693311	30	158,2897258	421060,017	5502594,391
44	Palatinate	80-100	Okt 20	20-40	60-80	20	95	75	20	50	15,76763841	70	182,8085663	420984,0614	5502581,226
43	Palatinate	80-100	0-10	Okt 20	80-100	17	100	52,94117647	47,05882353	50	16,53872461	70	231,0178854	420893,3016	5502581,226
105	Palatinate	Okt 20	80-100	60-80	Okt 20	28	100	39,28571429	10,71428571	15	4,724555913	30	366,5084629	420888,2959	5502422,67
108	Palatinate	0-10	80-100	40-60	Okt 20	28	100	39,28571429	14,28571429	15	0	15	254,848911	420974,1565	5502508,53
106	Palatinate	80-100	0-10	40-60	40-60	18	100	44,44444444	44,44444444	15	10,03262651	50	337,8976779	420974,1565	5502422,67
107	Palatinate	80-100	0-10	60-80	60-80	39	100	89,74358974	2,564102564	15	3,351837975	30	329,795855	421060,017	5502422,67
104	Palatinate	80-100	0-10	40-60	60-80	47	100	46,80851064	38,29787234	15	0	15	422,0732069	420974,1565	5502336,809
62	Palatinate	80-100	0-10	60-80	40-60	38	100	5,263157895	50	15	13,18971969	70	463,3268451	420874,8979	5502322,729
46	Palatinate	80-100	0-10	40-60	60-80	27	85,18518519	3,703703704	22,22222222	15	11,71236471	50	563,698379	420703,5925	5502306,472
40	Palatinate	80-100	Okt 20	20-40	80-100	18	83,33333333	0	44,44444444	30	14,02611943	50	429,9283632	420802,5418	5502399,706
41	Palatinate	40-60	40-60	20-40	Okt 20	11	100	27,27272727	54,54545455	15	21,72137615	70	359,275627	420802,5418	5502490,466
42	Palatinate	80-100	0-10	Okt 20	80-100	18	72,22222222	27,77777778	44,44444444	30	18,33110503	70	299,6568678	420802,5418	5502581,226
91	Palatinate	80-100	0-10	60-80	40-60	34	100	35,29411765	11,76470588	15	3,582488604	30	215,4008337	420849,9076	5502669,061
45	Palatinate	80-100	0-10	0-10	80-100	14	100	57,14285714	42,85714286	50	16,03567451	90	102,9996012	420984,0614	5502671,986
94	Palatinate	80-100	Okt 20	80-100	20-40	25	100	44	16	15	4,974937186	30	109,9640779	420938,7701	5502757,923
97	Palatinate	80-100	0-10	Okt 20	60-80	23	100	52,17391304	8,695652174	15	6,326117518	30	96,81327249	421027,6325	5502846,786
100	Palatinate	80-100	0-10	60-80	40-60	41	97,56097561	14,63414634	12,19512195	15	8,148769172	50	184,5739465	421027,6325	5502935,648
101	Palatinate	80-100	Okt 20	60-80	Okt 20	43	79,06976744	37,20930233	0	15	5,603155257	30	195,549618	421116,4949	5502935,648
35	Palatinate	40-60	40-60	20-40	20-40	28	82,14285714	10,71428571	35,71428571	22,5	16,68649614	70	240,1854894	421187,5544	5502948,17
98	Palatinate	80-100	0-10	80-100	Okt 20	42	95,23809524	38,0952381	4,761904762	15	3,909917703	30	116,3826495	421116,4949	5502846,786
85	Palatinate	80-100	0-10	40-60	40-60	44	97,72727273	22,72727273	6,818181818	15	4,362050452	30	122,8497905	421170,5928	5502737,878
111	Palatinate	80-100	0-10	80-100	Okt 20	45	80	17,77777778	17,77777778	15	5,497933496	30	269,3661884	421317,5988	5502766,112
112	Palatinate	60-80	20-40	Okt 20	40-60	36	94,44444444	0	5,555555556	15	4,780914437	30	319,8936059	421403,4594	5502766,112
32	Palatinate	80-100	Okt 20	20-40	60-80	35	85,71428571	11,42857143	68,57142857	30	14,13024648	50	287,9830208	421435,5901	5502784,727
113	Palatinate	80-100	Okt 20	80-100	40-60	59	91,52542373	23,72881356	6,779661017	15	3,803317633	30	301,1347328	421403,4594	5502851,973
33	Palatinate	80-100	Okt 20	20-40	60-80	20	100	30	40	30	15,05253957	50	227,0330413	421516,3578	5502865,495
114	Palatinate	20-40	60-80	80-100	0-10	7	100	28,57142857	42,85714286	15	0	15	214,5757966	421489,3199	5502937,833
115	Palatinate	Okt 20	80-100	60-80	20-40	22	81,81818182	36,36363636	9,090909091	15	4,413674148	30	158,0495633	421545,236	5503021,469
117	Palatinate	Okt 20	80-100	80-100	20-40	31	77,41935484	0	0	15	5,111656508	30	101,7673651	421545,236	5503108,161
116	Palatinate	20-40	60-80	40-60	40-60	43	90,69767442	9,302325581	25,58139535	15	8,42200882	50	90,10299939	421371,8531	5503108,161
103	Palatinate	20-40	60-80	40-60	Okt 20	30	66,66666667	40	0	15	3,805621976	30	161,8749225	421294,2198	5503113,373
102	Palatinate	20-40	60-80	80-100	20-40	57	85,96491228	12,28070175	0	15	2,784557307	30	237,2066672	421205,3574	5503113,373
38	Palatinate	60-80	20-40	20-40	60-80	49	67,34693878	26,53061224	2,040816327	15	9,961661201	50	286,2896207	421187,5544	5503039,691
39	Palatinate	60-80	Okt 20	40-60	20-40	24	83,33333333	4,166666667	41,66666667	30	22,56933761	70	204,7354295	421279,0754	5503039,691
37	Palatinate	80-100	0-10	80-100	20-40	38	86,84210526	21,05263158	2,631578947	15	9,422326018	70	216,8785256	421370,5965	5502948,17
36	Palatinate	80-100	0-10	80-100	60-80	29	65,51724138	20,68965517	37,93103448	50	19,15068585	70	265,1965988	421279,0754	5502948,17
34	Palatinate	80-100	Okt 20	20-40	40-60	8	62,5	0	62,5	30	9,258200998	50	253,0208538	421279,0754	5502856,648
86	Palatinate	20-40	40-60	80-100	20-40	14	71,42857143	7,142857143	57,14285714	40	14,47335559	70	318,4586184	421356,7968	5502672,12
71	Palatinate	80-100	Okt 20	40-60	60-80	14	100	21,42857143	78,57142857	30	21,12235418	70	230,7295907	421262,4935	5502665,776
128	Palatinate	0-10	80-100	20-40	Okt 20	14	85,71428571	0	0	15	7,703288865	30	280,9838538	421691,9384	5502492,883
137	Palatinate	20-40	40-60	40-60	40-60	34	91,17647059	0	11,76470588	15	14,48460982	70	272,530416	421804,0899	5502511,833
138	Palatinate	80-100	0-10	60-80	40-60	44	100	31,81818182	25	15	7,39978858	50	241,2583097	421889,34	5502597,083
139	Palatinate	80-100	Okt 20	20-40	40-60	46	58,69565217	4,347826087	6,52173913	15	13,18257157	50	188,7608144	421889,34	5502682,333
133	Palatinate	60-80	20-40	20-40	80-100	27	96,2962963	18,51851852	74,07407407	30	25,17601853	110	172,3014695	421893,9233	5502796,078
132	Palatinate	20-40	60-80	20-40	60-80	33	100	12,12121212	18,18181818	30	18,94719536	90	82,48180609	421802,22	5502796,078
130	Palatinate	40-60	40-60	40-60	60-80	41	100	12,19512195	17,07317073	15	15,58121915	70	68,93247912	421710,5167	5502704,375
131	Palatinate	0-10	80-100	80-100	20-40	32	81,25	12,5	6,25	15	13,19728558	70	104,005972	421802,22	5502704,375
129	Palatinate	60-80	20-40	60-80	20-40	23	91,30434783	21,73913043	13,04347826	15	14,60954261	50	159,9520962	421710,5167	5502612,671
127	Palatinate	60-80	Okt 20	80-100	20-40	5	100	100	0	50	0	50	272,0111928	421618,8134	5502520,968
17	Palatinate	80-100	0-10	20-40	80-100	63	100	0	100	15	11,94317918	50	414,905656	421633,1381	5503522,476
18	Palatinate	80-100	0-10	Okt 20	80-100	44	100	0	100	15	11,07346217	50	458,4596681	421718,2047	5503522,476
196	Palatinate	80-100	0-10	20-40	80-100	26	92,30769231	15,38461538	73,07692308	40	27,86781988	90	415,7739497	421733,374	5503455,337
197	Palatinate	80-100	0-10	20-40	60-80	14	100	21,42857143	71,42857143	40	23,97342851	90	485,9762809	421829,4834	5503455,337
203	Palatinate	80-100	0-10	Okt 20	60-80	19	100	31,57894737	68,42105263	30	17,24013405	70	621,3235195	421925,5927	5503551,446
204	Palatinate	80-100	0-10	Okt 20	80-100	16	93,75	31,25	62,5	50	20,30753144	70	697,3492155	422021,7021	5503551,446
205	Palatinate	0-10	80-100	40-60	Okt 20	16	75	12,5	56,25	30	19,83000672	70	777,8322203	422117,8115	5503551,446
199	Palatinate	80-100	Okt 20	20-40	60-80	15	93,33333333	26,66666667	66,66666667	30	25,62550813	90	646,6876746	422021,7021	5503455,337
198	Palatinate	80-100	0-10	Okt 20	80-100	10	100	10	90	30	24,12928143	90	563,8722692	421925,5927	5503455,337
190	Palatinate	80-100	0-10	40-60	80-100	22	100	13,63636364	81,81818182	22,5	12,29375303	50	518,0105965	421925,5927	5503359,228
189	Palatinate	20-40	60-80	60-80	60-80	17	100	23,52941176	64,70588235	30	11,78857872	50	439,0752188	421830,0261	5503372,654
188	Palatinate	40-60	40-60	60-80	60-80	15	86,66666667	0	33,33333333	30	18,48422751	70	351,0712454	421733,374	5503359,228
187	Palatinate	80-100	0-10	40-60	80-100	21	95,23809524	19,04761905	61,9047619	30	19,136104	70	290,4450565	421657,0891	5503354,907
178	Palatinate	80-100	Okt 20	Okt 20	60-80	26	100	15,38461538	84,61538462	30	17,27715254	70	217,4330641	421637,2646	5503263,118
169	Palatinate	60-80	Okt 20	20-40	80-100	23	91,30434783	4,347826087	73,91304348	30	18,75839733	70	186,0328565	421637,2646	5503167,009
160	Palatinate	80-100	0-10	0-10	80-100	15	100	26,66666667	73,33333333	30	22,02812056	70	201,0306745	421637,2646	5503070,899
152	Palatinate	80-100	0-10	20-40	60-80	60	96,66666667	0	96,66666667	15	9,513594199	50	220,1816451	421637,2646	5502974,79
153	Palatinate	80-100	0-10	Okt 20	40-60	43	81,39534884	0	0	15	7,470873676	50	202,9285357	421733,374	5502974,79
154	Palatinate	80-100	0-10	20-40	80-100	21	71,42857143	9,523809524	47,61904762	30	15,17752097	50	228,8100663	421829,4834	5502974,79
161	Palatinate	80-100	0-10	Okt 20	60-80	24	87,5	20,83333333	66,66666667	15	16,00356618	70	291,9662281	421733,374	5503070,899
162	Palatinate	80-100	0-10	80-100	Okt 20	11	100	9,090909091	90,90909091	15	18,41442123	70	317,0955679	421829,4834	5503070,899
163	Palatinate	40-60	40-60	80-100	Okt 20	11	100	0	63,63636364	30	21,6059756	70	388,1699513	421926,0927	5503103,095
172	Palatinate	80-100	0-10	20-40	80-100	26	88,46153846	30,76923077	46,15384615	30	15,31339283	50	443,6972525	421925,5927	5503167,009
171	Palatinate	60-80	Okt 20	20-40	40-60	24	29,16666667	0	25	40	18,57222486	70	377,8149524	421829,4834	5503167,009
170	Palatinate	80-100	0-10	20-40	80-100	31	87,09677419	3,225806452	83,87096774	15	20,93512765	70	281,8495519	421733,374	5503167,009
179	Palatinate	80-100	0-10	Okt 20	80-100	22	95,45454545	9,090909091	72,72727273	30	17,99019695	70	303,493136	421733,374	5503263,118
180	Palatinate	60-80	20-40	40-60	60-80	45	100	11,11111111	51,11111111	15	16,56941322	70	394,2246212	421829,4834	5503263,118
181	Palatinate	80-100	0-10	20-40	60-80	13	100	7,692307692	92,30769231	30	15,88217837	70	487,0236568	421925,5927	5503263,118
158	Palatinate	20-40	60-80	40-60	40-60	23	100	0	52,17391304	15	15,94518773	50	530,8394208	422213,9208	5502974,79
159	Palatinate	80-100	0-10	40-60	80-100	24	95,83333333	4,166666667	62,5	50	16,90633832	50	620,7532979	422310,0302	5502974,79
168	Palatinate	80-100	0-10	Okt 20	80-100	34	100	41,17647059	58,82352941	30	15,73298249	50	745,351191	422406,1396	5503070,899
167	Palatinate	80-100	0-10	Okt 20	80-100	22	100	36,36363636	63,63636364	22,5	18,9454103	70	658,4301099	422310,0302	5503070,899
166	Palatinate	40-60	40-60	Okt 20	60-80	17	100	23,52941176	76,47058824	30	20,37786429	70	574,4441168	422213,9208	5503070,899
165	Palatinate	80-100	20-40	0-10	60-80	17	100	41,17647059	58,82352941	30	16,32054822	50	494,8897849	422117,8115	5503070,899
164	Palatinate	80-100	0-10	Okt 20	80-100	21	100	23,80952381	76,19047619	30	12,37797583	50	422,2792643	422021,7021	5503070,899
174	Palatinate	Okt 20	80-100	80-100	40-60	18	94,44444444	22,22222222	50	30	17,25671225	90	566,7551993	422129,8282	5503167,009
175	Palatinate	60-80	20-40	20-40	60-80	20	100	55	45	30	12,76044464	50	629,8060163	422213,9208	5503167,009
176	Palatinate	60-80	20-40	Okt 20	60-80	22	100	40,90909091	59,09090909	30	12,24081951	50	707,248036	422310,0302	5503167,009
177	Palatinate	0-10	80-100	20-40	Okt 20	24	100	37,5	62,5	30	18,17786518	70	788,8079442	422406,1396	5503167,009
186	Palatinate	Okt 20	40-60	80-100	40-60	8	100	50	50	30	16,24313042	50	841,0478997	422406,1396	5503263,118
185	Palatinate	20-40	40-60	Okt 20	60-80	14	100	7,142857143	92,85714286	40	21,96400652	90	765,0773695	422310,0302	5503263,118
155	Palatinate	Okt 20	60-80	20-40	60-80	21	9,523809524	0	0	50	19,53324395	70	286,3601305	421925,5927	5502974,79
156	Palatinate	Okt 20	60-80	20-40	40-60	28	3,571428571	0	0	15	15,51901888	70	360,7273546	422021,7021	5502974,79
15	Palatinate	80-100	0-10	20-40	60-80	90	100	0	22,22222222	15	11,20418261	90	292,4308548	421356,4063	5503471,783
16	Palatinate	80-100	0-10	20-40	60-80	50	92	0	80	15	19,37518927	90	322,6571312	421447,7651	5503471,783
22	Palatinate	80-100	0-10	40-60	20-40	31	100	6,451612903	70,96774194	15	0	15	351,5970955	421545,5208	5503488,111
121	Palatinate	60-80	Okt 20	20-40	Okt 20	18	94,44444444	0	11,11111111	15	3,535533906	30	161,873262	421545,236	5503281,544
19	Palatinate	80-100	Okt 20	20-40	0-10	47	95,74468085	8,510638298	53,19148936	15	3,060445633	30	178,2987185	421442,7004	5503327,206
10	Palatinate	80-100	0-10	40-60	Okt 20	16	100	0	100	15	30,23346656	90	169,5005122	421356,4063	5503289,065
9	Palatinate	60-80	Okt 20	Okt 20	40-60	19	89,47368421	0	89,47368421	30	16,36123646	70	167,1022487	421265,0475	5503289,065
8	Palatinate	80-100	0-10	40-60	20-40	10	100	30	70	30	26,98250462	90	80,84248711	421173,6887	5503289,065
24	Palatinate	80-100	0-10	Okt 20	40-60	38	97,36842105	42,10526316	55,26315789	15	10,67178116	50	343,5618775	420728,4918	5502877,059
23	Palatinate	80-100	0-10	Okt 20	60-80	33	100	30,3030303	69,6969697	30	17,96065776	70	416,070059	420635,6273	5502877,059
25	Palatinate	80-100	0-10	Okt 20	40-60	19	100	5,263157895	89,47368421	50	15,38967528	70	347,7736509	420728,4918	5502969,923
26	Palatinate	80-100	0-10	0-10	60-80	22	100	31,81818182	68,18181818	30	16,51445648	70	314,6561173	420821,3564	5502969,923
27	Palatinate	80-100	0-10	40-60	40-60	25	96	8	80	30	13,86542462	50	255,7902683	420914,221	5502969,923
30	Palatinate	80-100	0-10	0-10	60-80	28	96,42857143	0	96,42857143	30	11,41305991	50	243,9279786	420914,221	5503062,788
29	Palatinate	80-100	0-10	Okt 20	60-80	19	89,47368421	0	89,47368421	30	11,08183277	50	235,6454725	420821,3564	5503062,788
28	Palatinate	80-100	0-10	0-10	40-60	25	100	8	92	30	9,88264472	50	262,3058738	420728,4918	5503062,788
31	Palatinate	80-100	0-10	Okt 20	60-80	18	72,22222222	0	72,22222222	30	16,91240408	70	143,646443	420821,3564	5503155,652
2	Palatinate	80-100	0-10	40-60	40-60	23	100	0	95,65217391	15	15,7016401	70	106,4618386	420808,2534	5503197,706
58	Palatinate	80-100	Okt 20	60-80	40-60	17	100	0	88,23529412	50	21,66760933	70	549,1881438	420874,8979	5502231,269
59	Palatinate	80-100	0-10	20-40	40-60	23	100	13,04347826	86,95652174	30	16,80215025	70	527,4477081	420966,3576	5502231,269
60	Palatinate	80-100	0-10	60-80	20-40	27	100	7,407407407	66,66666667	15	19,64064627	90	521,0799603	421057,8174	5502231,269
73	Palatinate	80-100	0-10	60-80	20-40	89	71,91011236	0	37,07865169	15	8,203707525	50	637,9275728	421146,7064	5502121,931
74	Palatinate	80-100	0-10	80-100	Okt 20	47	42,55319149	6,382978723	36,17021277	15	8,464432851	50	658,6949553	421239,7811	5502121,931
75	Palatinate	80-100	0-10	60-80	40-60	46	93,47826087	4,347826087	84,7826087	15	13,65906469	90	691,4711031	421332,8557	5502121,931
72	Palatinate	80-100	0-10	20-40	20-40	23	100	8,695652174	78,26086957	50	16,20947364	70	800,5347776	421425,9304	5502028,856
76	Palatinate	80-100	Okt 20	40-60	20-40	28	100	3,571428571	60,71428571	15	17,32337168	90	714,9561177	421425,9304	5502121,931
77	Palatinate	80-100	0-10	40-60	Okt 20	28	100	0	85,71428571	30	19,32303365	90	681,520805	421519,0051	5502121,931
81	Palatinate	80-100	0-10	40-60	20-40	36	97,22222222	2,777777778	33,33333333	15	14,94633256	50	593,382435	421519,0051	5502215,005
80	Palatinate	60-80	0-10	60-80	40-60	65	100	0	32,30769231	15	7,458216945	50	631,501668	421425,9304	5502215,005
79	Palatinate	80-100	0-10	60-80	60-80	73	8,219178082	0	2,739726027	15	7,494290064	30	607,8309028	421332,8557	5502215,005
78	Palatinate	80-100	0-10	60-80	40-60	26	76,92307692	26,92307692	42,30769231	15	17,31717689	70	570,2676249	421239,7811	5502215,005
61	Palatinate	80-100	0-10	60-80	60-80	33	90,90909091	3,03030303	87,87878788	30	21,63203818	90	530,6386133	421149,2771	5502231,269
63	Palatinate	80-100	Okt 20	20-40	40-60	16	100	31,25	68,75	50	22,57395254	90	429,6376067	421057,8174	5502322,729
64	Palatinate	40-60	20-40	20-40	40-60	13	100	30,76923077	69,23076923	50	17,38515429	70	441,1819194	421149,2771	5502322,729
65	Palatinate	40-60	40-60	20-40	40-60	33	57,57575758	12,12121212	24,24242424	30	15,30621779	70	470,5574052	421240,7369	5502322,729
82	Palatinate	80-100	0-10	60-80	20-40	75	20	1,333333333	8	15	4,907247811	30	527,3616527	421332,8557	5502308,08
83	Palatinate	80-100	0-10	Okt 20	20-40	66	33,33333333	1,515151515	13,63636364	15	6,899207752	50	551,137233	421425,9304	5502308,08
84	Palatinate	80-100	0-10	40-60	40-60	63	87,3015873	4,761904762	7,936507937	15	8,256946369	50	475,43236	421425,9304	5502401,155
66	Palatinate	80-100	0-10	60-80	20-40	27	100	7,407407407	62,96296296	15	20,70516128	90	388,8678341	421240,7369	5502414,189
68	Palatinate	60-80	20-40	40-60	20-40	20	100	0	15	22,5	15,22636218	70	312,6369875	421240,7369	5502505,649
69	Palatinate	Okt 20	0-10	Okt 20	20-40	14	100	28,57142857	35,71428571	15	16,50840612	70	375,838322	421332,1967	5502505,649
207	Palatinate	Okt 20	60-80	Okt 20	0-10	5	80	0	0	15	6,708203932	30	325,4958421	421457,3319	5502584,468
206	Palatinate	0-10	60-80	0-10	0-10	5	100	100	0	30	10,95445115	50	411,4155118	421448,9299	5502465,541
208	Palatinate	0-10	80-100	0-10	0-10	0	NA	NA	NA	NA	NA	#NAME?	250,3207012	421548,0777	5502593,342
210	Palatinate	Okt 20	20-40	Okt 20	0-10	32	100	0	0	15	13,10241913	70	126,4244503	421640,8816	5502676,243
209	Palatinate	0-10	20-40	0-10	0-10	3	33,33333333	0	0	30	17,55942292	50	198,8291601	421549,1067	5502676,243
87	Palatinate	Okt 20	80-100	60-80	0-10	21	71,42857143	4,761904762	0	15	8,157672404	50	274,2312288	421467,9452	5502672,12
88	Palatinate	80-100	0-10	40-60	40-60	20	100	5	0	15	3,354101966	30	189,1321658	421534,7165	5502757,673
89	Palatinate	20-40	40-60	60-80	Okt 20	13	84,61538462	0	0	15	4,160251472	30	110,11848	421640,2421	5502844,417
90	Palatinate	Okt 20	60-80	60-80	Okt 20	25	100	12	4	15	7,141428429	30	178,9009621	421640,2421	5502930,565
125	Palatinate	20-40	40-60	20-40	0-10	5	100	60	20	50	21,09502311	70	395,0107466	421527,1101	5502429,265
123	Palatinate	80-100	0-10	60-80	40-60	41	97,56097561	9,756097561	0	30	15,08411376	90	476,7844942	421527,1101	5502337,561
122	Palatinate	60-80	20-40	60-80	20-40	26	88,46153846	11,53846154	15,38461538	30	17,71570359	90	536,5258437	421618,8134	5502245,858
134	Palatinate	20-40	60-80	40-60	40-60	34	94,11764706	32,35294118	11,76470588	15	8,892555319	50	430,802543	421718,8397	5502341,332
124	Palatinate	40-60	40-60	60-80	Okt 20	15	66,66666667	40	0	15	10,46536237	50	446,9351457	421618,8134	5502337,561
135	Palatinate	60-80	Okt 20	Okt 20	Okt 20	27	25,92592593	0	3,703703704	30	8,473185457	50	345,5581161	421718,8397	5502426,583
126	Palatinate	0-10	80-100	0-10	Okt 20	24	91,66666667	0	0	30	19,91717451	90	358,4146488	421618,8134	5502429,265
200	Palatinate	80-100	0-10	Okt 20	20-40	15	100	40	60	30	20,59819687	70	732,7564282	422117,8115	5503455,337
201	Palatinate	80-100	0-10	20-40	40-60	21	71,42857143	23,80952381	47,61904762	30	23,61143791	90	821,0560515	422213,9208	5503455,337
202	Palatinate	80-100	0-10	Okt 20	40-60	15	86,66666667	0	80	30	12,22799287	50	900,5846109	422310,0302	5503455,337
195	Palatinate	80-100	0-10	Okt 20	60-80	29	100	3,448275862	89,65517241	15	12,32013451	50	912,6665158	422392,5281	5503392,668
194	Palatinate	80-100	0-10	60-80	60-80	12	66,66666667	0	58,33333333	30	23,30219784	90	830,0367463	422310,0302	5503359,228
193	Palatinate	80-100	0-10	40-60	60-80	19	73,68421053	0	57,89473684	30	26,62826182	90	765,1253714	422213,9208	5503359,228
192	Palatinate	60-80	20-40	Okt 20	40-60	17	100	5,882352941	47,05882353	30	20,72668783	70	698,0795264	422117,8115	5503359,228
191	Palatinate	80-100	0-10	60-80	80-100	14	100	0	35,71428571	30	15,37087298	70	607,114479	422021,7021	5503359,228
182	Palatinate	80-100	Okt 20	Okt 20	80-100	17	100	29,41176471	64,70588235	30	21,41587509	90	574,5719701	422021,7021	5503263,118
183	Palatinate	80-100	0-10	60-80	80-100	23	100	21,73913043	69,56521739	30	24,44644061	90	629,8643274	422117,8115	5503263,118
184	Palatinate	Okt 20	80-100	Okt 20	20-40	15	100	0	13,33333333	30	18,65731058	70	705,7809872	422210,3205	5503282,93
173	Palatinate	60-80	Okt 20	20-40	60-80	23	100	30,43478261	43,47826087	30	18,12069766	90	494,9639905	422021,7021	5503167,009
146	Palatinate	60-80	Okt 20	Okt 20	40-60	24	100	37,5	62,5	30	20,09037552	90	403,7051162	422117,8115	5502686,462
145	Palatinate	40-60	40-60	20-40	40-60	36	97,22222222	13,88888889	83,33333333	30	15,65184202	70	310,4540203	422021,7021	5502686,462
144	Palatinate	Okt 20	60-80	80-100	Okt 20	29	96,55172414	27,5862069	44,82758621	30	14,49052689	50	349,4026822	422021,7021	5502590,353
143	Palatinate	80-100	Okt 20	20-40	20-40	31	96,77419355	3,225806452	58,06451613	30	13,23485135	50	343,7072767	421925,5927	5502494,243
136	Palatinate	80-100	0-10	60-80	40-60	63	84,12698413	4,761904762	11,11111111	15	10,1018875	50	354,9078107	421799,0845	5502425,39
142	Palatinate	20-40	20-40	Okt 20	0-10	10	90	0	20	40	19,18477406	70	388,7611014	421829,4834	5502398,134
147	Palatinate	60-80	Okt 20	80-100	0-10	16	87,5	6,25	68,75	50	20,30753144	70	298,5886555	422021,7021	5502782,571
148	Palatinate	Okt 20	80-100	20-40	Okt 20	16	56,25	12,5	43,75	50	14,37590577	90	394,6534015	422117,8115	5502782,571
149	Palatinate	80-100	0-10	60-80	60-80	22	90,90909091	0	63,63636364	50	23,8411046	90	490,7356228	422213,9208	5502782,571
151	Palatinate	60-80	20-40	0-10	20-40	16	56,25	0	50	50	12,67790072	70	502,064697	422213,9208	5502878,681
150	Palatinate	80-100	Okt 20	Okt 20	60-80	17	76,47058824	0	64,70588235	30	16,7266079	70	408,654886	422117,8115	5502878,681
157	Palatinate	20-40	60-80	20-40	60-80	17	100	29,41176471	70,58823529	30	16,7266079	70	443,5316747	422117,8115	5502974,79
141	Palatinate	80-100	0-10	60-80	Okt 20	18	77,77777778	22,22222222	0	15	10,03262651	50	350,7163516	422048,5412	5502903,329
140	Palatinate	Okt 20	60-80	20-40	20-40	23	60,86956522	43,47826087	0	15	9,519067613	50	286,6521085	421978,1524	5502903,329
250	Palatinate	Okt 20	80-100	Okt 20	60-80	26	100	0	100	50	25,17630143	90	421,635146	420468,0858	5502751,883
249	Palatinate	80-100	Okt 20	40-60	60-80	19	100	0	94,73684211	50	27,88342483	90	398,0454021	420374,2865	5502751,883
248	Palatinate	80-100	Okt 20	0-10	80-100	18	100	16,66666667	83,33333333	30	12,74754878	50	395,8543863	420280,4872	5502751,883
247	Palatinate	60-80	40-60	0-10	80-100	16	100	0	100	50	24,07453703	70	415,4008373	420186,6879	5502751,883
243	Palatinate	40-60	60-80	0-10	80-100	28	100	7,142857143	92,85714286	30	20,70196678	70	537,341035	420092,8887	5502658,084
244	Palatinate	60-80	20-40	0-10	80-100	17	100	0	100	30	22,79222003	70	505,2540154	420186,6879	5502658,084
245	Palatinate	20-40	80-100	0-10	60-80	23	100	0	100	30	22,07604536	70	489,3101876	420280,4872	5502658,084
246	Palatinate	60-80	20-40	0-10	60-80	7	100	0	100	30	20,38323307	70	491,084419	420374,2865	5502658,084
242	Palatinate	80-100	0-10	0-10	80-100	36	100	30,55555556	69,44444444	30	18,68865627	70	582,8763432	420280,4872	5502564,285
241	Palatinate	20-40	80-100	0-10	80-100	20	100	5	95	30	24,35888469	90	596,3237308	420186,6879	5502564,285
240	Palatinate	60-80	40-60	0-10	80-100	20	100	10	90	40	22,56423579	70	623,7433444	420092,8887	5502564,285
233	Palatinate	80-100	Okt 20	60-80	60-80	21	100	14,28571429	85,71428571	30	21,20759073	90	719,7253217	420190,7601	5502437,577
234	Palatinate	0-10	80-100	20-40	60-80	20	60	0	55	30	30,6196961	90	709,3245797	420281,2906	5502437,577
235	Palatinate	60-80	40-60	0-10	60-80	25	100	0	84	30	21,93361195	70	710,4011001	420371,8211	5502437,577
236	Palatinate	80-100	20-40	0-10	80-100	38	100	23,68421053	76,31578947	30	19,10515931	90	618,9339996	420281,2906	5502528,108
237	Palatinate	80-100	0-10	0-10	80-100	35	100	14,28571429	85,71428571	30	15,06568252	70	620,1674448	420371,8211	5502528,108
239	Palatinate	80-100	Okt 20	0-10	60-80	24	100	8,333333333	91,66666667	30	23,58975306	70	546,6781923	420462,3516	5502618,638
238	Palatinate	60-80	40-60	0-10	60-80	25	100	4	96	15	16,86465732	70	627,6316263	420462,3516	5502528,108
217	Palatinate	80-100	0-10	0-10	60-80	26	50	0	50	30	17,51153466	70	621,9223321	420650,242	5502274,662
213	Palatinate	80-100	Okt 20	Okt 20	60-80	15	100	33,33333333	66,66666667	30	18,24437291	70	754,1920178	422437,9062	5503013,232
216	Palatinate	20-40	60-80	Okt 20	60-80	29	100	0	13,79310345	15	11,39581204	50	720,4370837	422432,2812	5502900,059
212	Palatinate	60-80	20-40	Okt 20	60-80	25	100	0	32	15	20,34698995	70	551,5509564	422274,8366	5502768,627
230	Palatinate	0-10	100	80-100	Okt 20	39	87,17948718	2,564102564	25,64102564	30	8,00640769	50	881,6562999	419517,4947	5502776,723
229	Palatinate	0-10	80-100	60-80	Okt 20	15	100	0	0	30	7,319250547	30	880,8747443	419537,2793	5502738,224
255	Palatinate	60-80	40-60	Okt 20	80-100	16	100	0	100	70	16,2788206	70	379,6442116	420555,5535	5502849,715
259	Palatinate	80-100	0-10	0-10	80-100	33	100	3,03030303	93,93939394	50	20,84280088	90	318,3683857	420561,8867	5502941,168
258	Palatinate	80-100	0-10	0-10	80-100	21	80,95238095	4,761904762	76,19047619	70	20,01784918	90	253,6745177	420468,6484	5502941,763
257	Palatinate	80-100	Okt 20	0-10	80-100	21	100	0	100	50	24,29726616	90	211,5316955	420372,5374	5502941,534
256	Palatinate	60-80	20-40	Okt 20	80-100	22	100	27,27272727	68,18181818	40	19,07067058	70	205,4797099	420281,0339	5502943,839
219	Palatinate	80-100	0-10	0-10	80-100	48	100	54,16666667	45,83333333	30	12,59670043	50	150,0841282	420225,8736	5503027,553
218	Palatinate	0-10	80-100	Okt 20	60-80	31	100	54,83870968	41,93548387	50	13,95653776	70	219,3297293	420135,3731	5503024,656
220	Palatinate	80-100	0-10	0-10	80-100	51	100	27,45098039	5,882352941	30	4,504899294	30	270,3365379	420050,5477	5503107,348
221	Palatinate	0-10	0-10	20-40	40-60	33	21,21212121	0	0	30	20,0402058	70	165,5830128	420407,4356	5503006,52
222	Palatinate	80-100	0-10	0-10	80-100	30	73,33333333	0	50	50	13,57821108	70	226,5385682	420501,0976	5503012,39
260	Palatinate	80-100	0-10	0-10	80-100	27	88,88888889	0	88,88888889	30	15,46524456	70	328,5422931	420651,0339	5503032,956
225	Palatinate	80-100	0-10	0-10	80-100	26	69,23076923	0	69,23076923	50	19,5566239	70	271,4550828	420586,0041	5503102,092
224	Palatinate	80-100	0-10	0-10	80-100	23	95,65217391	0	95,65217391	50	16,29762707	70	191,5151086	420498,0897	5503080,47
223	Palatinate	80-100	0-10	0-10	80-100	25	100	0	92	50	14,52583905	70	103,704804	420408,9966	5503095,994
226	Palatinate	80-100	0-10	0-10	80-100	38	89,47368421	0	89,47368421	30	19,57950564	70	189,0818863	420502,8586	5503186,215
227	Palatinate	0-10	Okt 20	60-80	60-80	64	90,625	0	9,375	15	13,81006901	70	270,1682381	420588,0077	5503186,215
228	Palatinate	40-60	Okt 20	60-80	80-100	24	50	0	8,333333333	30	8,198179367	50	209,9858543	420674,3071	5503176,777
254	Palatinate	40-60	60-80	0-10	80-100	22	100	0	100	50	19,30614598	70	332,4755291	420469,1833	5502849,773
253	Palatinate	20-40	20-40	60-80	80-100	31	77,41935484	0	70,96774194	50	13,12880769	50	309,1533536	420375,411	5502842,148
252	Palatinate	Okt 20	40-60	40-60	80-100	22	100	0	95,45454545	60	25,86177041	90	292,671078	420279,3663	5502855,851
251	Palatinate	20-40	Okt 20	80-100	80-100	23	100	0	100	50	19,61587644	70	329,3975773	420193,9664	5502840,839
232	Palatinate	20-40	20-40	80-100	80-100	39	97,43589744	0	69,23076923	50	17,97715599	70	709,4716985	420464,882	5502348,985
231	Palatinate	60-80	Okt 20	Okt 20	80-100	31	96,77419355	0	96,77419355	50	23,19737657	70	677,2533709	420521,2325	5502327,335
214	Palatinate	0-10	80-100	20-40	80-100	23	100	65,2173913	17,39130435	50	15,73621487	70	896,1654	422523,8852	5503174,816
215	Palatinate	0-10	Okt 20	80-100	80-100	16	100	43,75	56,25	70	15,3263118	70	935,6698914	422527,2306	5503250,827
211	Palatinate	80-100	0-10	80-100	80-100	43	100	0	100	15	10,02902764	50	943,6941689	422457,4819	5503365,012
